# Supplementary material for: {5-Chloro-2-[(4-nitro­benzyl­idene)amino]­phen­yl}(phen­yl)methanone
Source: Acta Crystallogr Sect E Struct Rep Online. 2011 Nov 5;67(Pt 12):o3215. doi: 10.1107/S1600536811046162 (PMC3238879; doi:10.1107/S1600536811046162)
Supplement: Supplementary file 1 [file e-67-o3215-sup1.cif]

##############################################################################
#                                                                            #
# This CIF contains the data in a paper accepted for publication in          #
# Acta Crystallographica Section E. It conforms to the requirements of       #
# Notes for Authors for Acta Crystallographica Section E, and has been       #
# peer reviewed under the auspices of the IUCr Commission on Journals.       #
#                                                                            #
# Full details of the Crystallographic Information File format               #
# are given in the paper "The Crystallographic Information File (CIF):       #
# a New Standard Archive File for Crystallography" by S. R. Hall, F. H.      #
# Allen and I. D. Brown [Acta Cryst. (1991), A47, 655-685].                  #
#                                                                            #
# The current version of the core CIF dictionary is obtainable from          #
# ftp://ftp.iucr.org/pub/cif_core.dic.                                       #
#                                                                            #
# Software is freely available for graphical display of the structure(s)     #
# in this CIF. For information consult the CIF software page                 #
# http://www.iucr.org/resources/cif/software.                                #
#                                                                            #
# This file may be used for bona fide research purposes within the           #
# scientific community so long as proper attribution is given to the journal # 
# article from which it was obtained.                                        #
#                                                                            #
##############################################################################
data_global
_audit_creation_method     'form.cif (version 2.0)'
_journal_data_validation_number     ?
_journal_date_recd_electronic     2011-10-26
_journal_date_accepted     2011-11-02
_journal_name_full     'Acta Crystallographica, Section E'
_journal_year     2011
_journal_volume     67
_journal_issue     12
_journal_page_first     o3215
_journal_page_last     o3215
_journal_paper_category     QO
_journal_coeditor_code     RZ2660
_publ_contact_author_name     'Yousuf, S.'
_publ_contact_author_address
;
H.E.J. Research Institute of Chemistry
International Cenetr for Chemical and Biological Sciences
University of Karach
Karachi 7527
Pakistan
;
_publ_contact_author_email     dr.sammer.yousuf@gmail.com
_publ_contact_author_fax     '+92-21 34819018-9'
_publ_contact_author_phone     '+92-21 34824924'
_publ_section_title
;
{5-Chloro-2-[(4-nitrobenzylidene)amino]phenyl}(phenyl)methanone
;
loop_
    _publ_author_name
    _publ_author_address
    'M. Aslam'
;
Pharmaceutical Research Centre
PCSIR Labs. Complex
Karachi
Pakistan
and
Department of Chemistry
University of Karachi
Karachi
Pakistan
;
    'I. Anis'
;
Department of Chemistry
University of Karachi
Karachi
Pakistan
;
    'N. Afza'
;
Pharmaceutical Research Centre
PCSIR Labs. Complex
Karachi
Pakistan
;
    'A. Nelofar'
;
Pharmaceutical Research Centre
PCSIR Labs. Complex
Karachi
Pakistan
;
    'S. Yousuf'
;
H.E.J. Research Institute of Chemistry
International Center for Chemical and Biological Sciences
University of Karachi
Karachi 75270
Pakistan
;
data_I
_audit_creation_method     SHELXL-97
_chemical_name_systematic
;
{5-Chloro-2-[(4-nitrobenzylidene)amino]phenyl}(phenyl)methanone
;
_chemical_name_common     ?
_chemical_formula_moiety     'C20 H13 Cl N2 O3'
_chemical_formula_sum     'C20 H13 Cl N2 O3'
_chemical_formula_iupac     'C20 H13 Cl N2 O3'
_chemical_formula_weight     364.77
_chemical_melting_point     ?
_symmetry_cell_setting     monoclinic
_symmetry_space_group_name_H-M     'P 21/n'
_symmetry_space_group_name_Hall     '-P 2yn'
loop_
    _symmetry_equiv_pos_as_xyz
    'x, y, z'
    '-x+1/2, y+1/2, -z+1/2'
    '-x, -y, -z'
    'x-1/2, -y-1/2, z-1/2'
_cell_length_a     7.231(2)
_cell_length_b     20.235(6)
_cell_length_c     11.942(4)
_cell_angle_alpha     90.00
_cell_angle_beta     98.030(6)
_cell_angle_gamma     90.00
_cell_volume     1730.1(9)
_cell_formula_units_Z     4
_cell_measurement_reflns_used     1927
_cell_measurement_theta_min     2.65
_cell_measurement_theta_max     22.35
_cell_measurement_temperature     273(2)
_exptl_crystal_description     block
_exptl_crystal_colour     yellow
_exptl_crystal_size_max     0.22
_exptl_crystal_size_mid     0.13
_exptl_crystal_size_min     0.11
_exptl_crystal_density_diffrn     1.400
_exptl_crystal_density_meas     ?
_exptl_crystal_density_method     'not measured'
_exptl_crystal_F_000     752
_exptl_absorpt_coefficient_mu     0.243
_exptl_absorpt_correction_type     multi-scan
_exptl_absorpt_process_details     '(SADABS; Bruker, 2000)'
_exptl_absorpt_correction_T_min     0.9484
_exptl_absorpt_correction_T_max     0.9737
_exptl_special_details     ?
_diffrn_ambient_temperature     273(2)
_diffrn_radiation_type     MoK\a
_diffrn_radiation_wavelength     0.71073
_diffrn_radiation_source     'fine-focus sealed tube'
_diffrn_radiation_monochromator     graphite
_diffrn_measurement_device_type
;
Bruker SMART APEX CCD area-detector
;
_diffrn_measurement_method     '\w scan'
_diffrn_detector_area_resol_mean     ?
_diffrn_reflns_number     9867
_diffrn_reflns_av_R_equivalents     0.0339
_diffrn_reflns_av_sigmaI/netI     0.0355
_diffrn_reflns_theta_min     1.99
_diffrn_reflns_theta_max     25.50
_diffrn_reflns_theta_full     25.50
_diffrn_measured_fraction_theta_max     0.970
_diffrn_measured_fraction_theta_full     0.970
_diffrn_reflns_limit_h_min     -8
_diffrn_reflns_limit_h_max     8
_diffrn_reflns_limit_k_min     -24
_diffrn_reflns_limit_k_max     24
_diffrn_reflns_limit_l_min     -14
_diffrn_reflns_limit_l_max     14
_diffrn_standards_number     ?
_diffrn_standards_interval_count     ?
_diffrn_standards_interval_time     ?
_diffrn_standards_decay_%     ?
_refine_special_details
;
Refinement of <i>F</i>^2^ against ALL reflections. The weighted <i>R</i>-factor
<i>wR</i> and goodness of fit <i>S</i> are based on <i>F</i>^2^, conventional
<i>R</i>-factors <i>R</i> are based on <i>F</i>, with <i>F</i> set to zero for
negative <i>F</i>^2^. The threshold expression of <i>F</i>^2^ >
\s(<i>F</i>^2^) is used only for calculating <i>R</i>-factors(gt) <i>etc</i>.
and is not relevant to the choice of reflections for refinement.
<i>R</i>-factors based on <i>F</i>^2^ are statistically about twice as large
as those based on <i>F</i>, and <i>R</i>- factors based on ALL data will be
even larger.
;
_reflns_number_total     3117
_reflns_number_gt     2059
_reflns_threshold_expression     I>2sigma(I)
_refine_ls_structure_factor_coef     Fsqd
_refine_ls_matrix_type     full
_refine_ls_R_factor_all     0.0836
_refine_ls_R_factor_gt     0.0494
_refine_ls_wR_factor_gt     0.1104
_refine_ls_wR_factor_ref     0.1253
_refine_ls_goodness_of_fit_ref     1.061
_refine_ls_restrained_S_all     1.061
_refine_ls_number_reflns     3117
_refine_ls_number_parameters     235
_refine_ls_number_restraints     0
_refine_ls_hydrogen_treatment     constr
_refine_ls_weighting_scheme     calc
_refine_ls_weighting_details
         'calc w=1/[\s^2^(Fo^2^)+(0.0442P)^2^+0.6878P] where P=(Fo^2^+2Fc^2^)/3'
_atom_sites_solution_hydrogens     geom
_atom_sites_solution_primary     direct
_atom_sites_solution_secondary     difmap
_refine_ls_shift/su_max     0.000
_refine_ls_shift/su_mean     0.000
_refine_diff_density_max     0.173
_refine_diff_density_min     -0.220
_refine_ls_extinction_method     none
_refine_ls_extinction_coef     ?
loop_
    _atom_type_symbol
    _atom_type_description
    _atom_type_scat_dispersion_real
    _atom_type_scat_dispersion_imag
    _atom_type_scat_source
    'C' 'C' 0.0033 0.0016
                         'International Tables Vol C Tables 4.2.6.8 and 6.1.1.4'
    'H' 'H' 0.0000 0.0000
                         'International Tables Vol C Tables 4.2.6.8 and 6.1.1.4'
    'N' 'N' 0.0061 0.0033
                         'International Tables Vol C Tables 4.2.6.8 and 6.1.1.4'
    'O' 'O' 0.0106 0.0060
                         'International Tables Vol C Tables 4.2.6.8 and 6.1.1.4'
    'Cl' 'Cl' 0.1484 0.1585
                         'International Tables Vol C Tables 4.2.6.8 and 6.1.1.4'
_computing_data_collection     'SMART (Bruker, 2000)'
_computing_cell_refinement     'SAINT (Bruker, 2000)'
_computing_data_reduction     'SAINT (Bruker, 2000)'
_computing_structure_solution     'SHELXS97 (Sheldrick, 2008)'
_computing_structure_refinement     'SHELXL97 (Sheldrick, 2008)'
_computing_molecular_graphics     'SHELXTL (Sheldrick, 2008)'
_computing_publication_material
;
SHELXTL (Sheldrick, 2008), PARST (Nardelli, 1995) and PLATON
(Spek, 2009)
;
loop_
    _atom_site_type_symbol
    _atom_site_label
    _atom_site_fract_x
    _atom_site_fract_y
    _atom_site_fract_z
    _atom_site_U_iso_or_equiv
    _atom_site_adp_type
    _atom_site_calc_flag
    _atom_site_refinement_flags
    _atom_site_occupancy
    _atom_site_symmetry_multiplicity
    _atom_site_disorder_assembly
    _atom_site_disorder_group
    Cl Cl1 0.19880(13) 0.14369(6) 0.09091(6) 0.0991(4) Uani d . 1 1 . .
    O O1 0.5383(3) 0.18026(11) 0.52750(17) 0.0748(6) Uani d . 1 1 . .
    O O2 0.2903(3) -0.18427(11) 1.03849(16) 0.0729(6) Uani d . 1 1 . .
    O O3 0.3022(4) -0.08484(12) 1.09952(18) 0.1055(9) Uani d . 1 1 . .
    N N1 0.2719(3) 0.02909(11) 0.54984(17) 0.0546(6) Uani d . 1 1 . .
    N N2 0.2951(3) -0.12485(13) 1.02346(19) 0.0610(6) Uani d . 1 1 . .
    C C1 0.0800(4) 0.16884(13) 0.6054(2) 0.0559(7) Uani d . 1 1 . .
    H H1B 0.0152 0.1594 0.5344 0.067 Uiso calc R 1 1 . .
    C C2 -0.0173(4) 0.18077(15) 0.6959(3) 0.0705(9) Uani d . 1 1 . .
    H H2A -0.1472 0.1797 0.6854 0.085 Uiso calc R 1 1 . .
    C C3 0.0798(5) 0.19418(15) 0.8012(3) 0.0682(9) Uani d . 1 1 . .
    H H3A 0.0151 0.2016 0.8620 0.082 Uiso calc R 1 1 . .
    C C4 0.2711(5) 0.19659(15) 0.8168(2) 0.0631(8) Uani d . 1 1 . .
    H H4A 0.3357 0.2058 0.8879 0.076 Uiso calc R 1 1 . .
    C C5 0.3672(4) 0.18538(13) 0.7273(2) 0.0535(7) Uani d . 1 1 . .
    H H5A 0.4970 0.1875 0.7382 0.064 Uiso calc R 1 1 . .
    C C6 0.2730(4) 0.17095(11) 0.6210(2) 0.0442(6) Uani d . 1 1 . .
    C C7 0.3806(4) 0.15890(12) 0.5257(2) 0.0472(6) Uani d . 1 1 . .
    C C8 0.2958(3) 0.11941(13) 0.42535(19) 0.0444(6) Uani d . 1 1 . .
    C C9 0.2807(4) 0.14706(15) 0.3181(2) 0.0563(7) Uani d . 1 1 . .
    H H9A 0.3118 0.1912 0.3093 0.068 Uiso calc R 1 1 . .
    C C10 0.2197(4) 0.10903(17) 0.2252(2) 0.0590(8) Uani d . 1 1 . .
    C C11 0.1768(4) 0.04369(17) 0.2359(2) 0.0614(8) Uani d . 1 1 . .
    H H11A 0.1375 0.0184 0.1719 0.074 Uiso calc R 1 1 . .
    C C12 0.1918(4) 0.01582(14) 0.3409(2) 0.0610(8) Uani d . 1 1 . .
    H H12A 0.1618 -0.0285 0.3480 0.073 Uiso calc R 1 1 . .
    C C13 0.2515(4) 0.05276(13) 0.43751(19) 0.0462(6) Uani d . 1 1 . .
    C C14 0.2730(4) -0.03103(13) 0.5735(2) 0.0488(7) Uani d . 1 1 . .
    H H14A 0.2657 -0.0619 0.5154 0.059 Uiso calc R 1 1 . .
    C C15 0.2857(3) -0.05421(12) 0.6908(2) 0.0448(6) Uani d . 1 1 . .
    C C16 0.3020(4) -0.01050(14) 0.7803(2) 0.0566(7) Uani d . 1 1 . .
    H H16A 0.3102 0.0346 0.7667 0.068 Uiso calc R 1 1 . .
    C C17 0.3062(4) -0.03285(14) 0.8895(2) 0.0581(8) Uani d . 1 1 . .
    H H17A 0.3180 -0.0034 0.9498 0.070 Uiso calc R 1 1 . .
    C C18 0.2927(4) -0.09993(13) 0.9074(2) 0.0478(6) Uani d . 1 1 . .
    C C19 0.2786(4) -0.14440(13) 0.8209(2) 0.0531(7) Uani d . 1 1 . .
    H H19A 0.2719 -0.1895 0.8351 0.064 Uiso calc R 1 1 . .
    C C20 0.2745(4) -0.12143(13) 0.7120(2) 0.0528(7) Uani d . 1 1 . .
    H H20A 0.2642 -0.1512 0.6522 0.063 Uiso calc R 1 1 . .
loop_
    _atom_site_aniso_label
    _atom_site_aniso_U_11
    _atom_site_aniso_U_22
    _atom_site_aniso_U_33
    _atom_site_aniso_U_12
    _atom_site_aniso_U_13
    _atom_site_aniso_U_23
    Cl1 0.0832(7) 0.1653(10) 0.0474(4) -0.0118(6) 0.0041(4) 0.0365(5)
    O1 0.0597(14) 0.0966(17) 0.0717(14) -0.0256(12) 0.0214(11) -0.0183(11)
    O2 0.0972(18) 0.0613(14) 0.0608(13) -0.0026(13) 0.0128(11) 0.0164(10)
    O3 0.186(3) 0.0809(17) 0.0499(13) 0.0053(18) 0.0163(15) -0.0056(12)
    N1 0.0755(18) 0.0418(13) 0.0458(12) 0.0014(12) 0.0063(11) 0.0035(9)
    N2 0.0676(17) 0.0663(17) 0.0484(14) 0.0002(14) 0.0057(12) 0.0003(12)
    C1 0.0523(19) 0.0556(18) 0.0602(17) -0.0004(14) 0.0091(14) -0.0060(13)
    C2 0.059(2) 0.072(2) 0.085(2) 0.0021(16) 0.0268(18) -0.0072(17)
    C3 0.089(3) 0.063(2) 0.0586(19) 0.0127(18) 0.0333(18) 0.0035(14)
    C4 0.075(2) 0.069(2) 0.0452(16) 0.0092(17) 0.0094(15) 0.0049(13)
    C5 0.0576(18) 0.0553(17) 0.0476(15) 0.0049(14) 0.0077(13) 0.0037(12)
    C6 0.0493(17) 0.0368(14) 0.0471(14) -0.0004(12) 0.0083(12) 0.0031(11)
    C7 0.0489(17) 0.0454(16) 0.0477(15) -0.0028(13) 0.0080(12) 0.0039(11)
    C8 0.0408(15) 0.0512(16) 0.0424(14) 0.0023(12) 0.0108(11) 0.0033(11)
    C9 0.0538(18) 0.0645(19) 0.0509(17) -0.0034(15) 0.0085(13) 0.0164(14)
    C10 0.0458(18) 0.091(2) 0.0409(15) 0.0045(16) 0.0086(13) 0.0125(15)
    C11 0.0555(19) 0.085(2) 0.0417(15) 0.0083(17) 0.0012(13) -0.0088(14)
    C12 0.075(2) 0.0539(18) 0.0529(17) 0.0018(15) 0.0046(15) -0.0083(13)
    C13 0.0501(17) 0.0494(16) 0.0397(13) 0.0052(13) 0.0081(12) 0.0005(11)
    C14 0.0530(18) 0.0473(17) 0.0476(15) 0.0010(13) 0.0122(12) -0.0015(12)
    C15 0.0436(16) 0.0422(15) 0.0494(15) 0.0013(12) 0.0098(12) 0.0021(11)
    C16 0.071(2) 0.0431(16) 0.0543(17) -0.0057(14) 0.0019(14) 0.0019(12)
    C17 0.072(2) 0.0481(17) 0.0514(16) -0.0011(15) 0.0002(14) -0.0074(13)
    C18 0.0462(16) 0.0528(17) 0.0433(14) 0.0020(13) 0.0027(12) 0.0047(12)
    C19 0.0625(19) 0.0424(16) 0.0556(16) -0.0003(13) 0.0130(14) 0.0037(12)
    C20 0.0646(19) 0.0447(16) 0.0500(15) 0.0019(14) 0.0111(13) -0.0013(12)
_geom_special_details
;
All e.s.d.'s (except the e.s.d. in the dihedral angle between two l.s. planes)
are estimated using the full covariance matrix. The cell e.s.d.'s are taken
into account individually in the estimation of e.s.d.'s in distances, angles
and torsion angles; correlations between e.s.d.'s in cell parameters are only
used when they are defined by crystal symmetry. An approximate (isotropic)
treatment of cell e.s.d.'s is used for estimating e.s.d.'s involving l.s.
planes.
;
loop_
    _geom_bond_atom_site_label_1
    _geom_bond_atom_site_label_2
    _geom_bond_site_symmetry_2
    _geom_bond_distance
    _geom_bond_publ_flag
    Cl1 C10 . 1.738(3) ?
    O1 C7 . 1.217(3) ?
    O2 N2 . 1.217(3) ?
    O3 N2 . 1.213(3) ?
    N1 C14 . 1.249(3) ?
    N1 C13 . 1.413(3) ?
    N2 C18 . 1.472(3) ?
    C1 C6 . 1.383(4) ?
    C1 C2 . 1.390(4) ?
    C1 H1B . 0.9300 ?
    C2 C3 . 1.379(4) ?
    C2 H2A . 0.9300 ?
    C3 C4 . 1.370(4) ?
    C3 H3A . 0.9300 ?
    C4 C5 . 1.372(4) ?
    C4 H4A . 0.9300 ?
    C5 C6 . 1.386(3) ?
    C5 H5A . 0.9300 ?
    C6 C7 . 1.485(3) ?
    C7 C8 . 1.498(3) ?
    C8 C9 . 1.388(3) ?
    C8 C13 . 1.398(3) ?
    C9 C10 . 1.371(4) ?
    C9 H9A . 0.9300 ?
    C10 C11 . 1.368(4) ?
    C11 C12 . 1.366(4) ?
    C11 H11A . 0.9300 ?
    C12 C13 . 1.392(4) ?
    C12 H12A . 0.9300 ?
    C14 C15 . 1.468(3) ?
    C14 H14A . 0.9300 ?
    C15 C16 . 1.379(4) ?
    C15 C20 . 1.388(3) ?
    C16 C17 . 1.377(4) ?
    C16 H16A . 0.9300 ?
    C17 C18 . 1.380(4) ?
    C17 H17A . 0.9300 ?
    C18 C19 . 1.364(4) ?
    C19 C20 . 1.377(3) ?
    C19 H19A . 0.9300 ?
    C20 H20A . 0.9300 ?
loop_
    _geom_angle_atom_site_label_1
    _geom_angle_atom_site_label_2
    _geom_angle_atom_site_label_3
    _geom_angle_site_symmetry_1
    _geom_angle_site_symmetry_3
    _geom_angle
    _geom_angle_publ_flag
    C14 N1 C13 . . 122.8(2) ?
    O3 N2 O2 . . 123.3(2) ?
    O3 N2 C18 . . 118.0(3) ?
    O2 N2 C18 . . 118.7(2) ?
    C6 C1 C2 . . 120.1(3) ?
    C6 C1 H1B . . 119.9 ?
    C2 C1 H1B . . 119.9 ?
    C3 C2 C1 . . 119.6(3) ?
    C3 C2 H2A . . 120.2 ?
    C1 C2 H2A . . 120.2 ?
    C4 C3 C2 . . 120.5(3) ?
    C4 C3 H3A . . 119.8 ?
    C2 C3 H3A . . 119.8 ?
    C3 C4 C5 . . 120.0(3) ?
    C3 C4 H4A . . 120.0 ?
    C5 C4 H4A . . 120.0 ?
    C4 C5 C6 . . 120.7(3) ?
    C4 C5 H5A . . 119.6 ?
    C6 C5 H5A . . 119.6 ?
    C1 C6 C5 . . 119.1(2) ?
    C1 C6 C7 . . 121.3(2) ?
    C5 C6 C7 . . 119.6(2) ?
    O1 C7 C6 . . 121.2(2) ?
    O1 C7 C8 . . 118.8(2) ?
    C6 C7 C8 . . 120.0(2) ?
    C9 C8 C13 . . 119.7(2) ?
    C9 C8 C7 . . 119.6(2) ?
    C13 C8 C7 . . 120.4(2) ?
    C10 C9 C8 . . 119.7(3) ?
    C10 C9 H9A . . 120.2 ?
    C8 C9 H9A . . 120.2 ?
    C11 C10 C9 . . 121.2(3) ?
    C11 C10 Cl1 . . 119.0(2) ?
    C9 C10 Cl1 . . 119.8(3) ?
    C12 C11 C10 . . 119.6(3) ?
    C12 C11 H11A . . 120.2 ?
    C10 C11 H11A . . 120.2 ?
    C11 C12 C13 . . 121.0(3) ?
    C11 C12 H12A . . 119.5 ?
    C13 C12 H12A . . 119.5 ?
    C12 C13 C8 . . 118.7(2) ?
    C12 C13 N1 . . 125.8(2) ?
    C8 C13 N1 . . 115.5(2) ?
    N1 C14 C15 . . 121.7(2) ?
    N1 C14 H14A . . 119.2 ?
    C15 C14 H14A . . 119.2 ?
    C16 C15 C20 . . 119.2(2) ?
    C16 C15 C14 . . 121.4(2) ?
    C20 C15 C14 . . 119.3(2) ?
    C17 C16 C15 . . 120.7(3) ?
    C17 C16 H16A . . 119.6 ?
    C15 C16 H16A . . 119.6 ?
    C18 C17 C16 . . 118.5(2) ?
    C18 C17 H17A . . 120.7 ?
    C16 C17 H17A . . 120.7 ?
    C19 C18 C17 . . 122.1(2) ?
    C19 C18 N2 . . 118.5(2) ?
    C17 C18 N2 . . 119.4(2) ?
    C18 C19 C20 . . 118.8(3) ?
    C18 C19 H19A . . 120.6 ?
    C20 C19 H19A . . 120.6 ?
    C19 C20 C15 . . 120.6(2) ?
    C19 C20 H20A . . 119.7 ?
    C15 C20 H20A . . 119.7 ?
loop_
    _geom_torsion_atom_site_label_1
    _geom_torsion_atom_site_label_2
    _geom_torsion_atom_site_label_3
    _geom_torsion_atom_site_label_4
    _geom_torsion_site_symmetry_1
    _geom_torsion_site_symmetry_2
    _geom_torsion_site_symmetry_3
    _geom_torsion_site_symmetry_4
    _geom_torsion
    _geom_torsion_publ_flag
    C6 C1 C2 C3 . . . . -0.5(4) ?
    C1 C2 C3 C4 . . . . 0.8(5) ?
    C2 C3 C4 C5 . . . . -0.2(5) ?
    C3 C4 C5 C6 . . . . -0.6(4) ?
    C2 C1 C6 C5 . . . . -0.3(4) ?
    C2 C1 C6 C7 . . . . -179.5(2) ?
    C4 C5 C6 C1 . . . . 0.9(4) ?
    C4 C5 C6 C7 . . . . -179.9(2) ?
    C1 C6 C7 O1 . . . . 156.5(3) ?
    C5 C6 C7 O1 . . . . -22.7(4) ?
    C1 C6 C7 C8 . . . . -24.0(4) ?
    C5 C6 C7 C8 . . . . 156.8(2) ?
    O1 C7 C8 C9 . . . . -57.3(4) ?
    C6 C7 C8 C9 . . . . 123.1(3) ?
    O1 C7 C8 C13 . . . . 115.5(3) ?
    C6 C7 C8 C13 . . . . -64.1(3) ?
    C13 C8 C9 C10 . . . . 1.0(4) ?
    C7 C8 C9 C10 . . . . 173.8(2) ?
    C8 C9 C10 C11 . . . . -1.3(4) ?
    C8 C9 C10 Cl1 . . . . 179.5(2) ?
    C9 C10 C11 C12 . . . . 1.0(4) ?
    Cl1 C10 C11 C12 . . . . -179.7(2) ?
    C10 C11 C12 C13 . . . . -0.4(5) ?
    C11 C12 C13 C8 . . . . 0.1(4) ?
    C11 C12 C13 N1 . . . . 179.9(3) ?
    C9 C8 C13 C12 . . . . -0.4(4) ?
    C7 C8 C13 C12 . . . . -173.2(2) ?
    C9 C8 C13 N1 . . . . 179.7(2) ?
    C7 C8 C13 N1 . . . . 7.0(3) ?
    C14 N1 C13 C12 . . . . 14.4(4) ?
    C14 N1 C13 C8 . . . . -165.8(3) ?
    C13 N1 C14 C15 . . . . -177.1(2) ?
    N1 C14 C15 C16 . . . . -1.8(4) ?
    N1 C14 C15 C20 . . . . 176.0(3) ?
    C20 C15 C16 C17 . . . . -0.4(4) ?
    C14 C15 C16 C17 . . . . 177.4(2) ?
    C15 C16 C17 C18 . . . . -0.4(4) ?
    C16 C17 C18 C19 . . . . 1.1(4) ?
    C16 C17 C18 N2 . . . . -179.4(2) ?
    O3 N2 C18 C19 . . . . -177.9(3) ?
    O2 N2 C18 C19 . . . . 2.2(4) ?
    O3 N2 C18 C17 . . . . 2.6(4) ?
    O2 N2 C18 C17 . . . . -177.2(3) ?
    C17 C18 C19 C20 . . . . -1.1(4) ?
    N2 C18 C19 C20 . . . . 179.4(2) ?
    C18 C19 C20 C15 . . . . 0.4(4) ?
    C16 C15 C20 C19 . . . . 0.4(4) ?
    C14 C15 C20 C19 . . . . -177.5(2) ?
loop_
    _geom_hbond_atom_site_label_D
    _geom_hbond_atom_site_label_H
    _geom_hbond_atom_site_label_A
    _geom_hbond_site_symmetry_A
    _geom_hbond_distance_DH
    _geom_hbond_distance_HA
    _geom_hbond_distance_DA
    _geom_hbond_angle_DHA
    C19 H19A Cg1 2_546 0.93 2.68 3.538(3) 154
