# Supplementary material for: {5-Chloro-2-[(4-nitro­benzyl­idene)amino]­phen­yl}(phen­yl)methanone
Source: Acta Crystallogr Sect E Struct Rep Online. 2011 Nov 5;67(Pt 12):o3215. doi: 10.1107/S1600536811046162 (PMC3238879; doi:10.1107/S1600536811046162)
Supplement: Supplementary file 2 [file e-67-o3215-Isup2.hkl]

# 
# h,k,l, Fc-squared, Fo-squared, sigma(Fo-squared) and status flag 
# 
data_I
_shelx_title ' a in P2(1)/n' 
_shelx_refln_list_code          4 
_shelx_F_calc_maximum      183.05 
_exptl_crystal_F_000       752.00 
_reflns_d_resolution_high  0.8255 
 
loop_ 
 _symmetry_equiv_pos_as_xyz 
 'x, y, z' 
 '-x+1/2, y+1/2, -z+1/2' 
 '-x, -y, -z' 
 'x-1/2, -y-1/2, z-1/2' 
 
_cell_length_a     7.2307 
_cell_length_b    20.2345 
_cell_length_c    11.9423 
_cell_angle_alpha  90.000 
_cell_angle_beta   98.030 
_cell_angle_gamma  90.000 
 
_shelx_F_squared_multiplier     1.000 
 
loop_ 
 _refln_index_h 
 _refln_index_k 
 _refln_index_l 
 _refln_F_squared_calc 
 _refln_F_squared_meas 
 _refln_F_squared_sigma 
 _refln_observed_status 
   4   0   0     6901.98     7194.93     80.62 o 
   6   0   0       74.49       90.23     11.20 o 
   1   1   0      744.55      668.75      7.47 o 
   2   1   0     2680.44     2754.51     26.10 o 
   3   1   0     2434.97     2476.15     29.64 o 
   4   1   0      347.92      307.80     21.65 o 
   5   1   0      678.38      650.20     14.36 o 
   6   1   0      585.45      603.97     15.83 o 
   7   1   0      178.59      179.41     11.09 o 
   8   1   0       17.44        2.64      9.39 o 
   0   2   0      731.40      714.80      8.15 o 
   1   2   0     2365.56     2244.15     18.19 o 
   2   2   0    10760.93    12141.25    113.60 o 
   3   2   0       68.63       66.52     10.60 o 
   4   2   0      165.09      164.34      8.74 o 
   5   2   0       56.11       50.05      5.56 o 
   6   2   0        3.29        4.74      5.07 o 
   7   2   0       36.86       38.50      6.77 o 
   8   2   0       11.72       -5.92      7.84 o 
   1   3   0       43.98       48.08      2.44 o 
   2   3   0     3376.58     3870.22     31.13 o 
   3   3   0      543.31      611.12     10.96 o 
   4   3   0     2401.60     2454.63     52.36 o 
   5   3   0        3.31        2.92      3.71 o 
   6   3   0      330.61      355.14     12.93 o 
   7   3   0        5.03        0.67     15.91 o 
   8   3   0       40.76       22.14     10.47 o 
   0   4   0    14043.84    14294.23    305.17 o 
   1   4   0     6178.79     5864.88     48.09 o 
   2   4   0     2990.19     2929.38     25.68 o 
   3   4   0        0.27        4.47      2.50 o 
   4   4   0      399.82      387.16     10.80 o 
   5   4   0       48.21       60.66      8.00 o 
   6   4   0       30.23       24.23      5.46 o 
   7   4   0       44.44       35.60      6.63 o 
   8   4   0        4.94        3.25      9.17 o 
   1   5   0       55.41       51.85      4.25 o 
   2   5   0       60.95       74.43      3.92 o 
   3   5   0       50.88       49.88      4.25 o 
   4   5   0       98.86      131.37      7.00 o 
   5   5   0       17.11       19.28      4.72 o 
   6   5   0       43.94       53.19      6.83 o 
   7   5   0        1.30       -8.05      6.93 o 
   8   5   0        0.09       -1.48      8.13 o 
   0   6   0    30663.73    31991.73    218.03 o 
   1   6   0       48.20       39.91      3.48 o 
   2   6   0      338.95      339.80      9.84 o 
   3   6   0       19.49       19.02      3.89 o 
   4   6   0       86.97       94.58      6.29 o 
   5   6   0        0.01       -1.10      5.67 o 
   6   6   0        1.75       -0.32      8.31 o 
   7   6   0       45.59       44.57     10.80 o 
   8   6   0        0.00       -8.31      7.22 o 
   1   7   0        4.93        3.39      2.80 o 
   2   7   0      142.46      141.92      6.89 o 
   3   7   0       26.39       19.28      3.44 o 
   4   7   0       58.32       74.10      5.30 o 
   5   7   0       22.59       24.26      4.77 o 
   6   7   0       47.85       42.93      5.76 o 
   7   7   0        3.30       18.53      6.71 o 
   8   7   0        4.88       22.42     14.72 o 
   0   8   0     1682.96     1668.52     22.14 o 
   1   8   0     2250.19     2230.67     33.65 o 
   2   8   0     1840.86     1945.16     22.09 o 
   3   8   0       57.12       68.17      4.96 o 
   4   8   0        2.62       22.37      4.12 o 
   5   8   0       20.55       19.86      4.68 o 
   6   8   0       12.76       14.10      4.78 o 
   7   8   0        2.12       -4.95      6.15 o 
   8   8   0       30.42       27.78     13.69 o 
   1   9   0        1.81        2.10      3.18 o 
   2   9   0      203.69      192.83      7.06 o 
   3   9   0        0.10        0.13      3.18 o 
   4   9   0      650.39      641.18     12.90 o 
   5   9   0       21.62       20.23      4.88 o 
   6   9   0       38.12       49.42      6.26 o 
   7   9   0        0.15        3.52      6.37 o 
   8   9   0        1.40       13.15     11.11 o 
   0  10   0       28.81       41.57      6.00 o 
   1  10   0        1.35        3.36      3.51 o 
   2  10   0      447.55      496.38     10.58 o 
   3  10   0       26.88       30.61      4.56 o 
   4  10   0        8.11       13.71      4.51 o 
   5  10   0        3.67        4.39      6.50 o 
   6  10   0       22.36       27.26      5.86 o 
   7  10   0       59.97       59.37     10.48 o 
   1  11   0       26.31       24.45      4.09 o 
   2  11   0      118.82      153.42      7.23 o 
   3  11   0      115.99      125.04      8.60 o 
   4  11   0       90.63       93.15      6.95 o 
   5  11   0        2.21       -1.80      4.10 o 
   6  11   0        6.69        1.51      6.52 o 
   7  11   0       18.82       10.35      8.55 o 
   0  12   0      195.47      216.59     10.92 o 
   1  12   0      107.59      119.29      8.44 o 
   2  12   0     1073.17     1078.97     16.81 o 
   3  12   0       28.13       43.26      5.71 o 
   4  12   0      218.16      220.66      9.55 o 
   5  12   0        2.12        7.69      4.78 o 
   6  12   0        0.60       -2.25      6.90 o 
   7  12   0       18.65        2.31      8.39 o 
   1  13   0       11.67       10.46      4.46 o 
   2  13   0       22.47       32.29      5.72 o 
   3  13   0      129.85      132.15      7.93 o 
   4  13   0        7.65       12.74      5.29 o 
   5  13   0      150.22      150.62      8.99 o 
   6  13   0        9.45        8.78      7.84 o 
   7  13   0       17.66       15.65      9.59 o 
   0  14   0     1397.98     1446.68     26.79 o 
   1  14   0        1.97        6.30      4.91 o 
   2  14   0       28.93       38.60      6.98 o 
   3  14   0        0.03        1.73      4.95 o 
   4  14   0       74.38       77.12      7.20 o 
   5  14   0        0.22        5.23      5.33 o 
   6  14   0        2.58      -10.48      6.98 o 
   7  14   0        0.91       -4.26      8.40 o 
   1  15   0        1.32        5.24      5.45 o 
   2  15   0        2.04       -1.01      5.23 o 
   3  15   0        7.95        7.15      5.31 o 
   4  15   0       28.10       31.36      6.11 o 
   5  15   0        0.10       -0.52      5.30 o 
   6  15   0        2.64      -11.75      7.89 o 
   0  16   0       51.38       41.43      8.77 o 
   1  16   0       11.57       10.32      5.85 o 
   2  16   0       11.39       15.71      5.98 o 
   3  16   0        4.41       -2.13      6.16 o 
   4  16   0       28.08       29.15      6.42 o 
   5  16   0        0.00        2.71      7.56 o 
   6  16   0        0.77        0.33      9.26 o 
   1  17   0        0.03        4.05      5.76 o 
   2  17   0       12.39       12.04      6.22 o 
   3  17   0       10.20       14.00      5.70 o 
   4  17   0        2.33       10.11      5.95 o 
   5  17   0        3.06       -9.59     15.48 o 
   6  17   0        0.01        2.68      8.63 o 
   0  18   0       38.83       57.42     10.18 o 
   1  18   0       23.31       32.24      6.86 o 
   2  18   0       14.28        9.06      7.01 o 
   3  18   0        0.01        0.70      5.47 o 
   4  18   0        1.00       -2.22      5.46 o 
   5  18   0        2.90       -1.09      8.34 o 
   1  19   0        2.45       -1.08      5.93 o 
   2  19   0        0.39       -1.93      5.47 o 
   3  19   0       16.93        6.52      8.15 o 
   4  19   0        8.90        8.10      5.96 o 
   5  19   0        6.70        2.00      9.37 o 
   0  20   0       19.02       21.52      9.33 o 
   1  20   0       52.84       63.53      8.34 o 
   2  20   0        0.06       -1.55      6.34 o 
   3  20   0        5.88       10.86      6.41 o 
   4  20   0        2.76        5.61      9.84 o 
   5  20   0        4.56       -3.01      9.23 o 
   1  21   0        0.00       -2.05      6.26 o 
   2  21   0        0.05        8.63      6.63 o 
   3  21   0        0.83        7.59      6.36 o 
   4  21   0        4.95        5.51      9.14 o 
   0  22   0        1.25       -1.67      8.46 o 
   1  22   0        0.01       -5.42     10.14 o 
   2  22   0        1.61        9.36      6.76 o 
   3  22   0        1.89        5.03      6.82 o 
   1  23   0        0.41        2.05      6.55 o 
   2  23   0       10.18        8.53      6.86 o 
   3  23   0        0.09       -5.86      6.56 o 
   0  24   0        4.96       10.47     11.74 o 
   1  24   0       10.24       16.09      7.38 o 
  -7   0   1       49.48       63.03     11.05 o 
  -5   0   1       23.66       26.11      6.65 o 
  -3   0   1        1.17       -2.93      3.76 o 
  -1   0   1      181.65      129.42      3.25 o 
   1   0   1     3019.70     2858.22     21.59 o 
   3   0   1       12.79        8.13      3.29 o 
   5   0   1      235.21      221.99     12.24 o 
   7   0   1      186.10      188.04     15.86 o 
  -8   1   1      136.15      116.28     17.50 o 
  -7   1   1       15.66       24.98      5.88 o 
  -6   1   1     1035.61      941.02     15.05 o 
  -5   1   1        0.27        1.39      3.28 o 
  -4   1   1     4156.06     4403.06     40.78 o 
  -3   1   1     2497.68     2707.65     26.84 o 
  -2   1   1     2595.89     2744.94     22.93 o 
  -1   1   1     2301.80     2344.13     15.33 o 
   0   1   1      326.71      333.89      3.12 o 
   1   1   1     6512.69     6350.97     57.03 o 
   2   1   1     6326.41     6332.62     57.56 o 
   3   1   1       10.13       10.97      2.43 o 
   4   1   1     1446.42     1366.00     21.56 o 
   5   1   1        9.99        5.77      3.59 o 
   6   1   1       44.04       48.00      8.45 o 
   7   1   1      106.14      108.32      9.08 o 
  -8   2   1       13.38       16.87      6.89 o 
  -7   2   1       46.66       50.37      7.38 o 
  -6   2   1      315.36      311.03      9.16 o 
  -5   2   1       27.58       29.71      4.06 o 
  -4   2   1     8539.85     9220.56    112.55 o 
  -3   2   1      505.27      477.76      7.43 o 
  -2   2   1    33506.40    35704.58    193.31 o 
  -1   2   1       71.04       69.84      2.71 o 
   0   2   1     3760.70     3697.97     17.71 o 
   1   2   1     1449.33     1376.91     13.10 o 
   2   2   1     1070.80     1027.54     11.47 o 
   3   2   1      203.83      202.86      7.40 o 
   4   2   1     1197.72     1266.63     17.82 o 
   5   2   1       11.64       11.65      3.91 o 
   6   2   1      246.34      248.73     10.84 o 
   7   2   1        0.48        0.87      7.19 o 
  -8   3   1        0.37      -12.41      8.27 o 
  -7   3   1       27.45       27.64      6.13 o 
  -6   3   1       24.19       20.80      8.67 o 
  -5   3   1        0.06       -4.34      2.90 o 
  -4   3   1      595.04      532.58      9.31 o 
  -3   3   1       99.65      101.37      6.64 o 
  -2   3   1    15410.23    15883.59     98.61 o 
  -1   3   1     4846.69     4877.55     31.53 o 
   0   3   1     1907.47     1848.68     13.13 o 
   1   3   1     2335.42     2336.33     15.89 o 
   2   3   1     6587.69     6518.73    117.05 o 
   3   3   1      398.36      426.96     15.26 o 
   4   3   1      504.76      529.40     16.87 o 
   5   3   1      107.49      108.77      6.80 o 
   6   3   1        9.71       13.08      6.63 o 
   7   3   1       13.23        8.34      7.59 o 
  -8   4   1        6.45        5.71      8.99 o 
  -7   4   1        1.83        5.67      5.07 o 
  -6   4   1       14.26       13.55      8.65 o 
  -5   4   1      101.37       99.02      6.41 o 
  -4   4   1      104.76      112.11      6.84 o 
  -3   4   1     1643.74     1569.35     19.43 o 
  -2   4   1       18.92      108.90     10.26 o 
  -1   4   1     3002.36     3001.25     18.03 o 
   0   4   1    19998.67    20526.82    100.66 o 
   1   4   1      779.27      706.52      7.08 o 
   2   4   1      277.80      283.15      6.44 o 
   3   4   1        0.02        3.34      2.41 o 
   4   4   1      695.64      718.58     13.26 o 
   5   4   1       11.40       17.27      6.68 o 
   6   4   1        0.13        0.73      4.15 o 
   7   4   1       14.50        6.75      7.66 o 
  -8   5   1        5.94       -3.61      9.03 o 
  -7   5   1       49.32       39.55     10.62 o 
  -6   5   1        0.32       -1.62      4.99 o 
  -5   5   1        0.20        3.86      4.19 o 
  -4   5   1      908.90      960.59     16.90 o 
  -3   5   1        0.25       -0.55      2.46 o 
  -2   5   1      711.59      669.07      9.89 o 
  -1   5   1      161.08      179.40      4.57 o 
   0   5   1     4404.96     4391.38     23.62 o 
   1   5   1       56.08       38.57      2.52 o 
   2   5   1      293.03      350.89      9.48 o 
   3   5   1      328.37      329.65      8.21 o 
   4   5   1       41.68       52.92      4.88 o 
   5   5   1       28.23       33.97      5.12 o 
   6   5   1        4.77        3.86      6.95 o 
   7   5   1       20.90        2.09      7.55 o 
   8   5   1       10.42       12.46      9.61 o 
  -8   6   1       56.21       50.81     17.43 o 
  -7   6   1       28.36       26.99      6.91 o 
  -6   6   1      446.70      414.97     14.05 o 
  -5   6   1        1.37        1.43      3.79 o 
  -4   6   1     1247.37     1324.61     19.39 o 
  -3   6   1       99.07       97.09      5.19 o 
  -2   6   1     1592.47     1599.95     16.53 o 
  -1   6   1      116.18      112.78      3.46 o 
   0   6   1     4675.08     4942.17     26.09 o 
   1   6   1     2655.32     2587.96     20.08 o 
   2   6   1       70.61       76.90      4.18 o 
   3   6   1      147.46      135.05      8.36 o 
   4   6   1       23.43       37.64      4.69 o 
   5   6   1       62.68       56.57      5.99 o 
   6   6   1       46.97       45.91      9.61 o 
   7   6   1       47.87       24.31      9.54 o 
   8   6   1        6.09        9.82      9.79 o 
  -8   7   1        1.36        0.69      7.37 o 
  -7   7   1       31.89       32.09     10.77 o 
  -6   7   1       61.51       66.05      6.71 o 
  -5   7   1        0.04       -0.55      3.62 o 
  -4   7   1        3.87        8.10      3.70 o 
  -3   7   1      803.51      789.27     12.56 o 
  -2   7   1       77.60       83.27      4.70 o 
  -1   7   1       64.24       70.62      3.12 o 
   0   7   1       95.61      100.04      3.72 o 
   1   7   1      646.98      637.15      9.80 o 
   2   7   1      740.32      697.22     13.90 o 
   3   7   1       72.33       73.73      4.74 o 
   4   7   1      372.40      365.11     18.26 o 
   5   7   1        7.17        8.71      5.04 o 
   6   7   1        0.02        5.98      4.81 o 
   7   7   1      101.16      146.39     15.42 o 
   8   7   1        0.23       -9.64      8.49 o 
  -8   8   1        5.21        3.08     11.74 o 
  -7   8   1       28.60       25.21     10.53 o 
  -6   8   1       25.56       25.77      5.42 o 
  -5   8   1       12.66       10.89      4.36 o 
  -4   8   1      387.23      378.49     11.24 o 
  -3   8   1      122.08      129.86      6.28 o 
  -2   8   1     2347.51     2319.63     22.37 o 
  -1   8   1      324.53      326.41      5.80 o 
   0   8   1     2238.01     2267.45     16.16 o 
   1   8   1      877.27      853.80     11.90 o 
   2   8   1      725.66      716.10     11.16 o 
   3   8   1      177.16      164.44      6.74 o 
   4   8   1       84.99       87.36      5.86 o 
   5   8   1        3.25        3.24      4.09 o 
   6   8   1        8.64       16.63      6.74 o 
   7   8   1        1.09        4.90     14.00 o 
   8   8   1        5.54       19.90     19.97 o 
  -8   9   1        1.02       -4.01     15.62 o 
  -7   9   1       15.42        9.62      5.63 o 
  -6   9   1       50.21       41.95      6.83 o 
  -5   9   1        1.21       -1.81      4.04 o 
  -4   9   1      121.93      122.86      6.98 o 
  -3   9   1      487.47      455.44     10.48 o 
  -2   9   1       26.11       36.46      3.04 o 
  -1   9   1        0.05       -1.49      1.85 o 
   0   9   1     2702.23     2847.97     23.47 o 
   1   9   1       78.77       77.45      5.02 o 
   2   9   1        0.46        2.83      3.11 o 
   3   9   1       18.27       27.03      4.19 o 
   4   9   1       12.42       22.46      4.26 o 
   5   9   1       75.03       69.88      6.23 o 
   6   9   1      110.28       95.49     10.33 o 
   7   9   1        7.25       10.58      8.76 o 
  -7  10   1       15.04       11.62      7.83 o 
  -6  10   1       79.62       85.55      7.55 o 
  -5  10   1       62.48       74.66      6.82 o 
  -4  10   1      105.90      118.64      7.84 o 
  -3  10   1      627.43      579.32     12.26 o 
  -2  10   1     1173.15     1274.75     17.26 o 
  -1  10   1      431.00      409.54      9.45 o 
   0  10   1     6784.98     7215.46     50.92 o 
   1  10   1        7.94        4.17      3.61 o 
   2  10   1      328.27      352.66      9.51 o 
   3  10   1      831.61      782.04     13.51 o 
   4  10   1      116.19      116.78      7.00 o 
   5  10   1      174.87      193.12      9.64 o 
   6  10   1       49.42       57.69      9.37 o 
   7  10   1       28.42       23.13      8.69 o 
  -7  11   1       53.35       37.49      9.40 o 
  -6  11   1       69.52       75.70      7.56 o 
  -5  11   1        9.57       13.09      4.93 o 
  -4  11   1       64.69       64.23      6.33 o 
  -3  11   1      112.91      115.03      7.04 o 
  -2  11   1     1025.74     1018.94     15.90 o 
  -1  11   1       60.09       71.60      5.24 o 
   0  11   1       28.80       42.90      4.58 o 
   1  11   1      137.37      159.64      7.66 o 
   2  11   1      362.60      371.55      9.89 o 
   3  11   1      212.25      205.27      8.31 o 
   4  11   1        9.10        3.86      4.35 o 
   5  11   1        3.54        6.85      4.58 o 
   6  11   1        1.48       -8.42     10.08 o 
   7  11   1       55.77       72.40     11.80 o 
  -7  12   1        8.09       20.00     11.70 o 
  -6  12   1        3.90        7.66      6.01 o 
  -5  12   1        2.20       -3.30      4.15 o 
  -4  12   1        1.56        4.81      5.99 o 
  -3  12   1        2.05        3.62      4.36 o 
  -2  12   1       10.13       49.56      5.70 o 
  -1  12   1       11.65       14.98      4.59 o 
   0  12   1      948.86      902.81     13.79 o 
   1  12   1       57.38       59.97      5.70 o 
   2  12   1        4.74        6.05      4.36 o 
   3  12   1       39.77       46.96      5.68 o 
   4  12   1      123.26      130.92      7.65 o 
   5  12   1       54.79       56.89      6.50 o 
   6  12   1       18.94       13.01      8.04 o 
   7  12   1       12.51        5.28      8.74 o 
  -7  13   1       10.57       -2.08      7.93 o 
  -6  13   1        1.20        4.39      5.36 o 
  -5  13   1        0.50        3.52      4.84 o 
  -4  13   1      262.83      261.84     12.77 o 
  -3  13   1      260.92      261.57     10.13 o 
  -2  13   1      121.70      120.88      9.86 o 
  -1  13   1      525.84      516.62     11.56 o 
   0  13   1       15.58       24.66      5.06 o 
   1  13   1      563.15      548.52     12.79 o 
   2  13   1        3.92       13.03      4.77 o 
   3  13   1        0.08        2.41      4.53 o 
   4  13   1        9.27       12.63      5.11 o 
   5  13   1       20.67       16.13      7.89 o 
   6  13   1        6.74        8.96      8.06 o 
   7  13   1        3.71       -5.05     10.11 o 
  -7  14   1        2.56       -1.87      8.29 o 
  -6  14   1       32.71       33.55      6.88 o 
  -5  14   1        0.00        6.04      5.33 o 
  -4  14   1       11.81       22.79      5.75 o 
  -3  14   1       47.64       58.81      6.73 o 
  -2  14   1       33.26       30.88      5.97 o 
  -1  14   1       86.98       88.96      6.75 o 
   0  14   1        0.86        3.59      4.50 o 
   1  14   1       71.81       66.16      6.77 o 
   2  14   1       42.09       48.69      6.32 o 
   3  14   1        9.05        7.20      5.22 o 
   4  14   1       36.39       38.14      6.23 o 
   5  14   1        0.14       -9.94      6.63 o 
   6  14   1        0.96       -5.86     11.81 o 
   7  14   1        5.02       -0.04     10.51 o 
  -6  15   1       53.82       35.23     10.00 o 
  -5  15   1        1.15        2.21      5.12 o 
  -4  15   1       33.17       31.05      6.34 o 
  -3  15   1      158.56      183.15     10.55 o 
  -2  15   1       98.10      110.24     10.44 o 
  -1  15   1        3.35        9.62      4.92 o 
   0  15   1      473.05      457.24     11.97 o 
   1  15   1       52.46       62.67      7.10 o 
   2  15   1        7.18        5.36      6.31 o 
   3  15   1       19.54       25.38      5.84 o 
   4  15   1        0.90        5.26      6.50 o 
   5  15   1        1.35        0.85      7.67 o 
   6  15   1       14.86       19.63      9.57 o 
  -6  16   1        0.22        1.56      8.31 o 
  -5  16   1        4.56       -1.58      5.37 o 
  -4  16   1       15.44       13.10      5.79 o 
  -3  16   1       13.26       16.97      5.95 o 
  -2  16   1        4.15        4.62      7.35 o 
  -1  16   1       19.08       21.32      5.77 o 
   0  16   1       29.55       27.67      5.91 o 
   1  16   1       23.33       22.35      8.90 o 
   2  16   1       10.80       10.24      5.68 o 
   3  16   1       29.61       21.01      5.99 o 
   4  16   1       26.24       33.09      6.33 o 
   5  16   1        0.01       -9.18      8.02 o 
   6  16   1        0.66      -10.56      7.89 o 
  -6  17   1        0.05       -9.35      7.86 o 
  -5  17   1       12.81       11.16      5.88 o 
  -4  17   1        4.85        5.62      5.47 o 
  -3  17   1       25.59       16.24      6.00 o 
  -2  17   1        1.85       -3.05      5.57 o 
  -1  17   1        5.74        2.93      5.57 o 
   0  17   1      125.91      116.74      8.25 o 
   1  17   1        0.86        2.42      9.16 o 
   2  17   1        0.09        8.73      5.58 o 
   3  17   1        5.01        1.87      5.31 o 
   4  17   1        3.83        5.34      5.33 o 
   5  17   1        1.22       11.27      8.97 o 
   6  17   1        0.01      -11.42      7.61 o 
  -5  18   1        6.08        9.25      7.11 o 
  -4  18   1        0.92       -7.77      5.18 o 
  -3  18   1       17.82       22.95      6.83 o 
  -2  18   1        5.26       13.27      9.08 o 
  -1  18   1        1.64        0.50      5.44 o 
   0  18   1       56.86       53.47      8.54 o 
   1  18   1        0.32        7.07      5.90 o 
   2  18   1        8.82       18.21      6.22 o 
   3  18   1       25.42       17.58      6.44 o 
   4  18   1       15.73       10.04      8.46 o 
   5  18   1        1.49      -10.86      7.24 o 
  -5  19   1        0.65       -4.21      8.48 o 
  -4  19   1        0.08       -4.32      7.45 o 
  -3  19   1        1.31        0.55      5.88 o 
  -2  19   1       13.56       24.30      6.86 o 
  -1  19   1       16.99       22.18      6.63 o 
   0  19   1       24.68       22.59      6.19 o 
   1  19   1       30.98       42.14      7.42 o 
   2  19   1       11.56       18.22      6.48 o 
   3  19   1        0.90        7.18      5.68 o 
   4  19   1       22.67       35.54     10.71 o 
   5  19   1        0.09        7.38      8.92 o 
  -5  20   1        7.78        2.48      9.92 o 
  -4  20   1        0.44        0.36      6.06 o 
  -3  20   1        1.91       -7.58      5.85 o 
  -2  20   1        0.17       -2.77      6.22 o 
  -1  20   1        4.78        1.70      6.42 o 
   0  20   1       72.84       74.79      7.96 o 
   1  20   1        0.69        2.43      6.07 o 
   2  20   1       24.79       25.73      6.97 o 
   3  20   1        4.36        4.62      5.89 o 
   4  20   1       10.27       -4.42      8.89 o 
  -4  21   1        0.90       -1.17      7.92 o 
  -3  21   1       41.64       44.45      8.02 o 
  -2  21   1       28.74       16.21      7.20 o 
  -1  21   1       10.92        6.03      8.19 o 
   0  21   1      149.60      130.26      9.68 o 
   1  21   1        2.83       -1.44      5.98 o 
   2  21   1       76.15       80.05     16.22 o 
   3  21   1        0.36        8.01      6.72 o 
   4  21   1        6.81        3.86      9.84 o 
  -3  22   1       16.14       16.74      6.91 o 
  -2  22   1       47.55       53.24      8.84 o 
  -1  22   1        3.11       18.77      7.30 o 
   0  22   1       62.00       61.43      9.07 o 
   1  22   1        3.74       16.70      7.08 o 
   2  22   1       48.41       42.92      8.35 o 
   3  22   1       11.70       -2.31      8.58 o 
  -3  23   1        8.55       13.15      7.00 o 
  -2  23   1        3.31       -5.94      7.67 o 
  -1  23   1        0.37       -0.98      6.75 o 
   0  23   1        0.10       -4.58      6.57 o 
   1  23   1        0.05       -2.12      7.60 o 
   2  23   1        0.76       -5.22      5.79 o 
  -1  24   1        0.25        7.16      7.10 o 
   0  24   1        4.48       12.87      7.35 o 
   1  24   1        0.06       -0.27      6.46 o 
  -8   0   2       18.39       25.03     10.69 o 
  -6   0   2      103.96      100.80      7.59 o 
  -2   0   2      277.48      333.57      7.23 o 
   0   0   2       33.06       54.89      2.58 o 
   2   0   2      785.08      708.91      8.94 o 
   4   0   2      644.62      563.43     15.57 o 
   6   0   2      286.45      294.66     15.78 o 
  -8   1   2       27.81       39.16      7.78 o 
  -7   1   2        6.92        7.24      3.58 o 
  -6   1   2       39.99       48.02      4.35 o 
  -5   1   2       24.23       27.61      3.94 o 
  -4   1   2       29.09       40.29      3.90 o 
  -3   1   2       11.49       11.66      1.99 o 
  -1   1   2      109.07       88.21      2.54 o 
   0   1   2     1609.80     1693.99     13.35 o 
   1   1   2     3159.01     3187.45     20.03 o 
   2   1   2     1089.70     1076.26     12.02 o 
   3   1   2      354.12      333.19      5.03 o 
   4   1   2       43.57       48.54      4.14 o 
   5   1   2       78.41       81.50      8.65 o 
   6   1   2      101.21      129.33     11.25 o 
  -8   2   2       76.19       68.45      9.06 o 
  -7   2   2       18.92       20.62      4.25 o 
  -6   2   2      252.64      229.04     10.02 o 
  -5   2   2      602.51      621.38     18.44 o 
  -4   2   2      307.49      269.11      6.96 o 
  -3   2   2     1222.32     1167.16     12.64 o 
  -2   2   2      185.41      210.43      6.18 o 
  -1   2   2     2941.48     2899.60     17.35 o 
   0   2   2        0.16       -0.02      0.93 o 
   1   2   2       64.43       67.76      3.13 o 
   2   2   2       15.02       16.51      1.99 o 
   3   2   2     1187.42     1175.24     11.69 o 
   4   2   2        0.71        0.21      2.78 o 
   5   2   2      314.51      348.77     15.53 o 
   6   2   2        8.59        7.07      4.38 o 
  -8   3   2       19.91       17.90      6.89 o 
  -7   3   2        0.33        1.08      4.41 o 
  -6   3   2       79.84       74.77      5.85 o 
  -5   3   2       66.31       68.84      6.55 o 
  -4   3   2      284.77      346.99     10.44 o 
  -3   3   2     1046.46      970.64     11.28 o 
  -2   3   2      477.89      720.15      8.96 o 
  -1   3   2      208.34      186.40      3.82 o 
   0   3   2       47.30       48.64      1.92 o 
   1   3   2     5829.34     5728.38     38.89 o 
   2   3   2      105.08      128.65      3.74 o 
   3   3   2      229.83      218.12      4.60 o 
   4   3   2       11.07       21.44      3.46 o 
   5   3   2      104.47      104.58      6.67 o 
   6   3   2        3.87       26.69      7.87 o 
   7   3   2        4.81       -3.07      7.08 o 
  -8   4   2      166.79      163.68     12.20 o 
  -7   4   2       13.60       20.95      9.50 o 
  -6   4   2      715.50      722.66     18.28 o 
  -5   4   2      525.93      537.54     10.25 o 
  -4   4   2     1600.33     1612.23     17.17 o 
  -3   4   2      212.60      199.78      4.89 o 
  -2   4   2      848.54      913.94      9.15 o 
  -1   4   2     1316.17     1306.20      9.73 o 
   0   4   2     1531.53     1505.29      9.82 o 
   1   4   2      453.68      448.53      6.84 o 
   2   4   2      806.43      755.59     11.81 o 
   3   4   2        5.44        2.13      2.75 o 
   4   4   2       38.85       38.42      4.07 o 
   5   4   2       25.21       36.06      4.98 o 
   6   4   2       42.53       22.90      8.09 o 
   7   4   2        0.76       -9.10      6.07 o 
  -8   5   2        0.04       17.32      4.93 o 
  -7   5   2       35.91       37.11      7.30 o 
  -6   5   2      333.13      297.88     18.62 o 
  -5   5   2        0.38        1.66      2.88 o 
  -4   5   2      711.04      663.92      9.38 o 
  -3   5   2      523.37      520.44      7.53 o 
  -2   5   2     2532.31     2504.59     20.01 o 
  -1   5   2     1975.36     1976.93     13.27 o 
   0   5   2     6292.02     6493.38     33.81 o 
   1   5   2        7.45       10.18      1.57 o 
   2   5   2       27.60       22.60      3.02 o 
   3   5   2      338.74      340.55      7.98 o 
   4   5   2       21.40       18.71      3.71 o 
   5   5   2        0.05       -0.58      3.79 o 
   6   5   2       42.23       40.49      8.92 o 
   7   5   2        1.94        2.06      7.55 o 
  -8   6   2        0.84        9.97      9.42 o 
  -7   6   2       51.70       47.48      6.98 o 
  -6   6   2        0.10        7.28      4.66 o 
  -5   6   2      244.99      266.08      9.66 o 
  -4   6   2        3.86        6.95      3.29 o 
  -3   6   2      928.40      963.24     10.77 o 
  -2   6   2      433.72      382.06      6.27 o 
  -1   6   2      168.38      149.32      4.08 o 
   0   6   2        1.44        1.95      1.90 o 
   1   6   2     1930.16     1815.64     11.99 o 
   2   6   2       41.99       51.05      4.14 o 
   3   6   2       58.50       50.20      4.10 o 
   4   6   2        0.79        1.88      3.23 o 
   5   6   2       24.30       21.89      8.13 o 
   6   6   2       26.93       29.11      8.67 o 
   7   6   2        0.70       -7.33      7.19 o 
  -8   7   2        3.99       -5.64      9.52 o 
  -7   7   2       24.86       25.79      7.05 o 
  -6   7   2        4.06        0.38      4.38 o 
  -5   7   2      181.57      187.66      8.62 o 
  -4   7   2      145.29      146.38      9.29 o 
  -3   7   2        0.26        0.93      2.75 o 
  -2   7   2       55.92       83.62      3.74 o 
  -1   7   2      262.19      221.72      4.85 o 
   0   7   2     1124.05     1191.33     10.57 o 
   1   7   2       10.72       10.48      1.79 o 
   2   7   2      190.04      165.80      4.75 o 
   3   7   2       15.48       15.29      3.15 o 
   4   7   2        3.36        3.31     10.19 o 
   5   7   2       29.34       23.66      5.08 o 
   6   7   2       55.02       81.52     11.88 o 
   7   7   2        0.73        3.18      8.45 o 
  -8   8   2       33.38       34.98      9.18 o 
  -7   8   2        3.93        0.30      5.03 o 
  -6   8   2      224.46      228.21     10.19 o 
  -5   8   2       12.91       18.49      6.79 o 
  -4   8   2      888.42      882.93     15.21 o 
  -3   8   2      157.48      191.64     10.01 o 
  -2   8   2      714.49      738.56     11.07 o 
  -1   8   2      599.14      601.25      7.80 o 
   0   8   2        5.41        2.81      2.06 o 
   1   8   2     1185.49     1160.55      9.98 o 
   2   8   2      135.91      144.18      4.91 o 
   3   8   2       22.28       22.65      3.65 o 
   4   8   2       28.57       37.52      4.51 o 
   5   8   2       12.20        8.13      4.51 o 
   6   8   2        8.74       11.52      8.89 o 
   7   8   2       33.33       43.96     12.32 o 
  -8   9   2        0.00        4.12      8.40 o 
  -7   9   2       10.27        1.25      4.86 o 
  -6   9   2        6.88        4.06      5.11 o 
  -5   9   2        4.57        1.52      4.20 o 
  -4   9   2       79.44       90.51      6.38 o 
  -3   9   2      215.90      207.04      7.91 o 
  -2   9   2        6.77        2.48      2.21 o 
  -1   9   2      506.93      560.89      8.00 o 
   0   9   2     1083.05     1060.12     11.06 o 
   1   9   2     1917.00     2034.50     14.65 o 
   2   9   2     1546.50     1438.38     16.66 o 
   3   9   2        4.32        3.48      3.36 o 
   4   9   2       22.42       28.64      4.44 o 
   5   9   2       34.14       45.44      8.32 o 
   6   9   2        0.59        8.71      6.92 o 
   7   9   2       29.67       38.76     12.95 o 
  -7  10   2       12.12        5.36      5.77 o 
  -6  10   2       20.05       19.50      5.36 o 
  -5  10   2       10.74        8.12      4.61 o 
  -4  10   2       45.86       47.97      5.73 o 
  -3  10   2       33.11       31.90      4.84 o 
  -2  10   2      190.98      175.11      5.54 o 
  -1  10   2      686.65      675.23      9.12 o 
   0  10   2      418.04      417.24      7.46 o 
   1  10   2      143.89      151.06      5.50 o 
   2  10   2      165.18      173.26      7.03 o 
   3  10   2       26.81       25.77      4.76 o 
   4  10   2        3.55        9.54      3.94 o 
   5  10   2       36.84       44.06      8.59 o 
   6  10   2       26.25       32.98      8.35 o 
   7  10   2        0.66        3.10     14.25 o 
  -7  11   2        0.07       -7.35      5.11 o 
  -6  11   2       66.98       73.21      7.53 o 
  -5  11   2       79.01       84.89      7.31 o 
  -4  11   2        0.40       -1.05      4.10 o 
  -3  11   2       62.56       47.17      5.63 o 
  -2  11   2       20.36       35.72      3.59 o 
  -1  11   2      134.76      133.60      5.00 o 
   0  11   2      479.40      498.56      8.81 o 
   1  11   2      158.26      168.91      7.76 o 
   2  11   2        0.80       13.55      4.22 o 
   3  11   2       49.57       53.69      5.34 o 
   4  11   2        3.75       -1.07      3.99 o 
   5  11   2       49.97       52.37      9.08 o 
   6  11   2        8.42       10.39      7.65 o 
   7  11   2       53.97       55.95     11.02 o 
  -7  12   2        4.81       -0.35      5.38 o 
  -6  12   2       10.46        5.95      5.48 o 
  -5  12   2       21.84       14.75      5.22 o 
  -4  12   2        9.86       10.69      5.08 o 
  -3  12   2      111.47      115.17      7.55 o 
  -2  12   2       18.76       19.39      3.31 o 
  -1  12   2      541.65      566.48      9.24 o 
   0  12   2       36.08       59.24      4.25 o 
   1  12   2     1440.41     1389.47     19.28 o 
   2  12   2      104.84      101.04      6.65 o 
   3  12   2      264.40      268.94      9.35 o 
   4  12   2      276.32      264.24      9.83 o 
   5  12   2      128.35      133.22     11.96 o 
   6  12   2        0.23        3.40      7.53 o 
   7  12   2       27.91       18.92      9.96 o 
  -7  13   2       15.71        1.78      8.35 o 
  -6  13   2       54.13       49.19      7.35 o 
  -5  13   2      188.53      177.03     10.37 o 
  -4  13   2        3.26        4.38      4.93 o 
  -3  13   2        1.72       11.08      4.89 o 
  -2  13   2       74.83       88.51      5.14 o 
  -1  13   2      276.36      284.98      7.65 o 
   0  13   2      626.69      632.19     12.47 o 
   1  13   2       11.80       -0.09      4.51 o 
   2  13   2        1.96       11.35      4.80 o 
   3  13   2      121.23      128.10      7.56 o 
   4  13   2      116.85      111.19      7.62 o 
   5  13   2      240.53      268.84     15.86 o 
   6  13   2        6.79       -3.27      7.61 o 
   7  13   2       54.17       59.95     12.09 o 
  -7  14   2       21.66       19.99      9.21 o 
  -6  14   2       68.83       61.64      7.92 o 
  -5  14   2       59.71       72.87      7.75 o 
  -4  14   2      291.52      269.27     11.09 o 
  -3  14   2        6.03       10.73      5.34 o 
  -2  14   2      204.27      191.32      9.40 o 
  -1  14   2       47.02       51.12      5.94 o 
   0  14   2      117.56      125.30      7.36 o 
   1  14   2       33.94       35.21      6.08 o 
   2  14   2       74.53       79.27      4.74 o 
   3  14   2      421.05      382.31     11.66 o 
   4  14   2        6.44       12.13      7.79 o 
   5  14   2      251.22      266.94     18.84 o 
   6  14   2        0.33       12.80      8.95 o 
  -6  15   2       29.05       30.22     10.48 o 
  -5  15   2        0.43        1.55      5.15 o 
  -4  15   2       46.87       54.54     10.36 o 
  -3  15   2       59.67       75.62      9.87 o 
  -2  15   2       27.28       29.33      6.28 o 
  -1  15   2       37.84       50.60      6.15 o 
   0  15   2       66.40       70.68      6.73 o 
   1  15   2      270.77      282.64     11.27 o 
   2  15   2      363.36      360.97     15.96 o 
   3  15   2      147.91      134.69      9.84 o 
   4  15   2        1.68       14.44      9.45 o 
   5  15   2      127.43      117.63     13.12 o 
   6  15   2        0.35      -15.50     10.71 o 
  -6  16   2        0.32        0.84      5.94 o 
  -5  16   2        9.23       11.34      5.83 o 
  -4  16   2       17.36       10.72      6.13 o 
  -3  16   2        0.20        4.17      5.40 o 
  -2  16   2       10.69        7.51      5.87 o 
  -1  16   2       20.25       31.19      6.16 o 
   0  16   2      153.74      137.82      8.24 o 
   1  16   2        6.15        5.23      5.84 o 
   2  16   2       53.25       58.55      7.23 o 
   3  16   2        3.45       12.79      5.58 o 
   4  16   2        0.32       -3.91      7.58 o 
   5  16   2        0.46      -11.96     12.21 o 
   6  16   2       21.54       19.04     10.05 o 
  -6  17   2        5.71       -4.76      7.15 o 
  -5  17   2        6.94        4.86      6.27 o 
  -4  17   2       13.40       14.07      6.03 o 
  -3  17   2       30.70       26.25      6.77 o 
  -2  17   2        0.00        5.72      6.12 o 
  -1  17   2       16.22       13.11      5.89 o 
   0  17   2      184.25      183.15     11.39 o 
   1  17   2       42.12       37.66      6.91 o 
   2  17   2      114.80      129.02     11.43 o 
   3  17   2        2.11       -4.36      4.93 o 
   4  17   2        4.49        5.17     13.78 o 
   5  17   2       13.67        3.68      8.83 o 
  -5  18   2        0.01        2.94      6.23 o 
  -4  18   2        0.24       -2.87      5.65 o 
  -3  18   2       21.73       28.81      7.07 o 
  -2  18   2       72.64       87.81      8.50 o 
  -1  18   2        4.37        3.60      5.60 o 
   0  18   2        0.19        1.82      5.81 o 
   1  18   2        0.81        3.24      5.66 o 
   2  18   2       21.32       25.16      6.44 o 
   3  18   2       22.45       19.09      6.26 o 
   4  18   2       97.32       88.77     13.62 o 
   5  18   2        2.92       -5.31      9.88 o 
  -5  19   2       18.83       17.22     11.28 o 
  -4  19   2       58.72       56.94      8.52 o 
  -3  19   2       64.21       57.61      8.50 o 
  -2  19   2       55.89       48.80      7.90 o 
  -1  19   2       17.54       23.88      6.28 o 
   0  19   2        0.01       -1.66      6.78 o 
   1  19   2       58.76       53.24      7.69 o 
   2  19   2       11.24        8.63      8.75 o 
   3  19   2       25.89       32.15     10.04 o 
   4  19   2       35.48       33.26     10.62 o 
   5  19   2       62.79       60.33     19.02 o 
  -5  20   2        0.14       -6.18     12.17 o 
  -4  20   2      111.39      110.56     26.20 o 
  -3  20   2        0.88       -4.71      5.84 o 
  -2  20   2       89.86       82.95      9.37 o 
  -1  20   2      106.73      100.40      8.81 o 
   0  20   2       93.98       91.64      9.30 o 
   1  20   2      131.57      120.22      9.86 o 
   2  20   2       23.66       29.46     13.46 o 
   3  20   2        0.23        2.49     14.81 o 
   4  20   2        8.64       16.49      9.77 o 
  -4  21   2       19.72        4.02      6.96 o 
  -3  21   2        1.53        4.96      9.24 o 
  -2  21   2       77.73       69.31      9.26 o 
  -1  21   2       47.93       50.39      7.73 o 
   0  21   2       25.30       16.09      7.63 o 
   1  21   2       76.25       81.14     12.79 o 
   2  21   2       33.81       40.96     12.70 o 
   3  21   2       71.59       66.84     12.36 o 
   4  21   2        0.13       -3.62     13.92 o 
  -3  22   2        5.34       -0.89     11.43 o 
  -2  22   2        0.22       -0.56      6.86 o 
  -1  22   2        7.65       13.47      7.43 o 
   0  22   2       10.99        4.96      7.74 o 
   1  22   2        5.12        8.90      6.66 o 
   2  22   2        0.03        3.12      6.26 o 
   3  22   2        1.27      -16.08     19.38 o 
  -2  23   2        2.89        9.67      8.17 o 
  -1  23   2       43.16       50.07      8.76 o 
   0  23   2        1.21       13.08      8.81 o 
   1  23   2       29.06       45.52     12.97 o 
   2  23   2        5.04       12.61      9.08 o 
  -1  24   2        0.18        5.37      8.12 o 
   0  24   2       14.19       20.29      7.67 o 
   1  24   2        3.48        1.61      6.30 o 
  -7   0   3      134.03      163.14     13.98 o 
  -5   0   3       21.64       24.82      4.82 o 
  -3   0   3        0.11        1.92      2.43 o 
  -1   0   3     8038.14     8090.09    137.29 o 
   1   0   3     1014.35     1004.07     10.97 o 
   3   0   3     1159.01     1103.15     40.31 o 
   5   0   3        7.75       11.27      5.49 o 
  -8   1   3        8.67       15.14      6.43 o 
  -7   1   3       20.17       34.69      4.96 o 
  -6   1   3       11.68       15.77      4.03 o 
  -5   1   3      214.30      222.74      6.79 o 
  -4   1   3       11.74       18.82      3.69 o 
  -3   1   3      558.32      502.37      7.41 o 
  -2   1   3      232.57      266.98      5.02 o 
  -1   1   3     3239.36     3118.62     18.65 o 
   0   1   3      254.28      250.63      4.05 o 
   1   1   3      149.13      129.18      3.98 o 
   2   1   3       87.35       89.85      3.58 o 
   3   1   3       21.04       19.16      3.01 o 
   4   1   3       19.90       28.37      3.67 o 
   5   1   3      257.41      253.06     19.87 o 
  -8   2   3        0.03        4.37      5.59 o 
  -7   2   3       50.06       50.63      5.62 o 
  -6   2   3      274.35      270.87      7.69 o 
  -5   2   3       45.22       43.16      4.49 o 
  -4   2   3       39.08       45.02      4.02 o 
  -3   2   3      373.64      369.79      5.83 o 
  -2   2   3        0.89        6.07      1.65 o 
  -1   2   3     1607.35     1596.38     11.94 o 
   0   2   3       44.96       47.61      2.24 o 
   1   2   3     1105.75     1016.95      9.95 o 
   2   2   3      139.72      156.29      5.91 o 
   3   2   3     1054.07     1042.93     11.42 o 
   4   2   3       32.68       37.78      4.70 o 
   5   2   3       11.41       16.89      4.33 o 
   6   2   3        3.41        6.18      7.12 o 
  -8   3   3        3.49        4.11      8.90 o 
  -7   3   3        5.85        9.28      4.86 o 
  -6   3   3        2.97        8.52      3.44 o 
  -5   3   3        5.77        5.46      2.70 o 
  -4   3   3        7.91       10.85      2.27 o 
  -3   3   3       96.27       97.11      3.59 o 
  -2   3   3     1557.79     1560.37     11.63 o 
  -1   3   3       62.59       66.93      2.42 o 
   0   3   3      162.35      145.27      3.50 o 
   1   3   3      181.20      195.64      4.91 o 
   2   3   3      710.03      609.57      7.96 o 
   3   3   3       39.00       60.15      5.35 o 
   4   3   3      550.67      502.32     15.84 o 
   5   3   3       46.25       51.64      5.54 o 
   6   3   3        0.11        7.95      7.48 o 
  -8   4   3        1.70        2.73      4.06 o 
  -7   4   3      144.61      156.56      7.76 o 
  -6   4   3      544.44      497.32     11.02 o 
  -5   4   3      401.09      371.97     10.46 o 
  -4   4   3       24.40       43.76      3.43 o 
  -3   4   3       41.49       40.83      2.69 o 
  -2   4   3      135.08      158.37      3.99 o 
  -1   4   3     3782.30     3834.07     20.64 o 
   0   4   3       22.65       21.77      2.11 o 
   1   4   3     3618.25     3489.89     23.89 o 
   2   4   3       82.28       86.01      3.85 o 
   3   4   3     2287.79     2306.31     18.83 o 
   4   4   3      238.71      242.04     13.08 o 
   5   4   3      304.68      316.30     16.04 o 
   6   4   3        1.94        7.08      7.95 o 
  -8   5   3       18.23       14.63      5.84 o 
  -7   5   3        4.92        3.81      5.31 o 
  -6   5   3       73.64       67.75      6.83 o 
  -5   5   3       91.36       75.74      5.33 o 
  -4   5   3      239.12      200.46      5.90 o 
  -3   5   3      336.18      304.95      6.35 o 
  -2   5   3       26.93       35.50      2.47 o 
  -1   5   3      191.70      165.88      3.77 o 
   0   5   3      280.56      254.83      4.31 o 
   1   5   3      715.51      744.68     11.75 o 
   2   5   3        1.52        1.63      2.05 o 
   3   5   3     1199.87     1176.87     17.48 o 
   4   5   3       16.15       10.47      6.68 o 
   5   5   3      841.84      920.61     26.37 o 
   6   5   3        0.39       -9.90      6.83 o 
  -8   6   3      149.77      128.65      8.79 o 
  -7   6   3       54.15       49.07      5.59 o 
  -6   6   3      236.09      221.76     10.13 o 
  -5   6   3       18.29       11.72      3.65 o 
  -4   6   3      250.96      231.54      7.13 o 
  -3   6   3       11.22       16.81      2.68 o 
  -2   6   3      446.80      436.68      7.13 o 
  -1   6   3      955.38      872.76      8.08 o 
   0   6   3       42.56       56.07      2.69 o 
   1   6   3      250.48      268.43      4.64 o 
   2   6   3        0.62       17.33      2.48 o 
   3   6   3       56.86       47.06      5.17 o 
   4   6   3       84.08       76.79      9.72 o 
   5   6   3       54.52       56.64     10.44 o 
   6   6   3       17.16       12.86      8.52 o 
  -8   7   3        0.76        1.78      8.26 o 
  -7   7   3       72.08       49.03      7.27 o 
  -6   7   3        1.72        1.46      4.61 o 
  -5   7   3      108.97      111.66      7.29 o 
  -4   7   3       91.80       98.65      4.78 o 
  -3   7   3       10.17        9.70      2.64 o 
  -2   7   3       72.27       70.07      3.69 o 
  -1   7   3       54.04       58.72      3.58 o 
   0   7   3      268.56      266.10      4.95 o 
   1   7   3        1.93        2.42      1.74 o 
   2   7   3      541.42      474.33     10.03 o 
   3   7   3        9.55       12.29      4.10 o 
   4   7   3      466.56      449.87     18.42 o 
   5   7   3      158.77      172.25     14.23 o 
   6   7   3       14.18       16.33      8.96 o 
   7   7   3        8.54        7.62     10.19 o 
  -8   8   3        0.99        3.34      5.04 o 
  -7   8   3        4.31        4.50      5.66 o 
  -6   8   3      152.85      159.97      9.03 o 
  -5   8   3       10.86       12.14      4.67 o 
  -4   8   3        1.89        2.48      2.75 o 
  -3   8   3      769.33      812.43     10.74 o 
  -2   8   3      256.14      244.94      5.96 o 
  -1   8   3        1.63        3.29      2.16 o 
   0   8   3        3.16        4.46      1.78 o 
   1   8   3      212.33      196.16      4.56 o 
   2   8   3      140.90      130.53      4.73 o 
   3   8   3       67.42       72.11      5.76 o 
   4   8   3      111.87       95.36     11.52 o 
   5   8   3        4.00       15.28      8.78 o 
   6   8   3       11.40       16.54      9.50 o 
   7   8   3       39.95        6.10     10.47 o 
  -8   9   3       13.54       15.70      7.33 o 
  -7   9   3        7.11       -2.87      4.98 o 
  -6   9   3        8.81        2.66      4.80 o 
  -5   9   3        2.01        5.94      4.35 o 
  -4   9   3       71.93       69.31      4.37 o 
  -3   9   3        3.04        6.52      2.58 o 
  -2   9   3       46.50       95.02      6.00 o 
  -1   9   3      250.44      247.54      5.83 o 
   0   9   3        0.42        3.48      2.64 o 
   1   9   3       89.81       94.48      3.67 o 
   2   9   3        8.65       15.16      2.87 o 
   3   9   3      347.83      316.24      8.20 o 
   4   9   3      314.98      291.31     18.67 o 
   5   9   3       38.31       32.59     11.92 o 
   6   9   3       23.26       27.85      8.40 o 
   7   9   3        3.87        7.69     20.75 o 
  -7  10   3        5.74        5.17      5.36 o 
  -6  10   3      106.96      104.89      8.93 o 
  -5  10   3       98.35       91.20      7.40 o 
  -4  10   3       15.80       26.87      5.22 o 
  -3  10   3      130.93      137.05      5.45 o 
  -2  10   3      347.00      364.01      9.64 o 
  -1  10   3       10.18        6.79      3.01 o 
   0  10   3      496.51      508.98      7.75 o 
   1  10   3       37.70       35.83      2.94 o 
   2  10   3        3.32        6.12      2.85 o 
   3  10   3      158.11      160.52      7.06 o 
   4  10   3        3.80        2.80      6.34 o 
   5  10   3      244.42      237.93     16.96 o 
   6  10   3        8.76       13.16     11.65 o 
   7  10   3        5.41        4.40      7.72 o 
  -7  11   3        2.48        3.22      5.43 o 
  -6  11   3        0.04       -0.30      4.93 o 
  -5  11   3        0.40       -0.70      4.35 o 
  -4  11   3        1.41        9.28      4.58 o 
  -3  11   3       35.61       41.88      3.99 o 
  -2  11   3      402.22      359.47      8.39 o 
  -1  11   3       78.51       71.63      5.15 o 
   0  11   3        1.95        1.49      2.16 o 
   1  11   3      398.58      372.67      6.77 o 
   2  11   3      115.03      125.54      5.63 o 
   3  11   3      551.05      537.55     11.33 o 
   4  11   3       13.80       21.35      7.70 o 
   5  11   3      341.23      359.25     16.78 o 
   6  11   3        4.45       11.19      8.01 o 
   7  11   3       26.45       24.45      9.45 o 
  -7  12   3        8.43        6.29      6.10 o 
  -6  12   3        1.96        2.30      5.12 o 
  -5  12   3       60.20       55.74      6.89 o 
  -4  12   3       19.26       17.87      5.91 o 
  -3  12   3       12.44       15.36      3.54 o 
  -2  12   3      273.20      289.36      7.82 o 
  -1  12   3      152.49      128.35      5.51 o 
   0  12   3       27.28       24.69      3.92 o 
   1  12   3      188.84      207.20      5.75 o 
   2  12   3       34.01       33.86      3.66 o 
   3  12   3        4.24        5.37      4.36 o 
   4  12   3      252.32      254.39     14.39 o 
   5  12   3       18.30       24.61      8.80 o 
   6  12   3       12.77       14.09      8.76 o 
   7  12   3       18.00       32.36     10.35 o 
  -7  13   3        5.39        1.76      6.07 o 
  -6  13   3        1.09       -1.42      5.35 o 
  -5  13   3       13.23       14.14      5.59 o 
  -4  13   3       12.82       12.49      5.38 o 
  -3  13   3      124.36      115.90      5.78 o 
  -2  13   3      133.18      142.13      6.22 o 
  -1  13   3      305.81      280.38      7.55 o 
   0  13   3       12.00       11.03      3.75 o 
   1  13   3      207.29      195.87      5.97 o 
   2  13   3       21.23       26.06      3.54 o 
   3  13   3        1.60        4.93      4.55 o 
   4  13   3      123.40      114.27     11.38 o 
   5  13   3        3.67        6.42      7.92 o 
   6  13   3        7.20        2.35      8.34 o 
  -7  14   3        0.34        0.08      5.93 o 
  -6  14   3      195.04      189.57     11.16 o 
  -5  14   3       18.70       18.34      6.01 o 
  -4  14   3      145.86      146.30     15.90 o 
  -3  14   3      550.39      606.70     15.24 o 
  -2  14   3        1.78        3.38      3.40 o 
  -1  14   3      408.70      397.26      9.17 o 
   0  14   3      249.91      236.75      8.01 o 
   1  14   3      810.98      747.87     19.88 o 
   2  14   3        0.14        3.04      3.19 o 
   3  14   3       43.98       43.24      6.18 o 
   4  14   3      158.88      162.13     13.17 o 
   5  14   3       17.45       13.78      8.11 o 
   6  14   3       13.90        0.66      8.76 o 
  -6  15   3       10.73       10.32      6.51 o 
  -5  15   3       16.21       16.65      6.19 o 
  -4  15   3      120.57      118.18      9.11 o 
  -3  15   3       21.56       30.58      6.48 o 
  -2  15   3       83.88      104.86      6.10 o 
  -1  15   3      389.70      370.64      9.13 o 
   0  15   3       24.88       26.15      4.86 o 
   1  15   3      751.94      737.31     12.24 o 
   2  15   3        3.17        4.59      5.57 o 
   3  15   3      824.67      819.20     23.95 o 
   4  15   3      154.34      143.16     14.47 o 
   5  15   3       48.47       52.99     10.76 o 
   6  15   3       37.09       34.88     10.57 o 
  -6  16   3        4.93       13.51      6.77 o 
  -5  16   3       29.09       31.22      6.97 o 
  -4  16   3        8.42        1.68      5.89 o 
  -3  16   3        0.54       -6.94      5.09 o 
  -2  16   3       14.69       14.15      6.30 o 
  -1  16   3      710.48      670.42     14.72 o 
   0  16   3       22.09       23.26      6.43 o 
   1  16   3     1228.10     1135.29     26.50 o 
   2  16   3        0.14       -3.26      5.33 o 
   3  16   3      503.51      490.72     19.96 o 
   4  16   3        0.23        4.58      8.09 o 
   5  16   3       23.71       17.03      9.76 o 
   6  16   3        1.93        9.11     10.11 o 
  -6  17   3       93.10       87.49      9.75 o 
  -5  17   3      113.39      120.43     10.10 o 
  -4  17   3      196.06      193.85     11.29 o 
  -3  17   3       36.88       25.66      6.93 o 
  -2  17   3      673.66      634.97     16.50 o 
  -1  17   3       15.92        5.65      6.12 o 
   0  17   3      415.04      417.91     21.82 o 
   1  17   3       41.95       56.26      5.49 o 
   2  17   3        0.49       -3.63      5.42 o 
   3  17   3       16.42       12.77      8.53 o 
   4  17   3       14.78        8.96      8.69 o 
   5  17   3        7.02        2.06      9.00 o 
  -5  18   3       30.84       35.45      7.84 o 
  -4  18   3        5.15       10.38      6.46 o 
  -3  18   3       25.56       22.11      6.99 o 
  -2  18   3       49.82       60.99      8.21 o 
  -1  18   3       13.34       11.17      5.82 o 
   0  18   3       54.03       60.59      7.86 o 
   1  18   3        0.30       -6.30      5.43 o 
   2  18   3       86.00       77.27      8.06 o 
   3  18   3      132.47      127.47     13.38 o 
   4  18   3      152.36      178.66     15.23 o 
   5  18   3       84.69       76.85     13.83 o 
  -5  19   3       15.68       24.22      7.71 o 
  -4  19   3       15.05       19.94      7.37 o 
  -3  19   3       51.35       65.55      8.77 o 
  -2  19   3        9.60       17.59      6.79 o 
  -1  19   3        0.62        8.97      5.99 o 
   0  19   3       14.37       10.31      6.46 o 
   1  19   3        0.00        5.28      5.90 o 
   2  19   3        2.08       -1.41     10.64 o 
   3  19   3        0.04       -5.12      8.00 o 
   4  19   3        1.68        6.48     14.07 o 
  -4  20   3        1.41      -10.78      7.19 o 
  -3  20   3       12.87       13.00      7.19 o 
  -2  20   3       27.84       28.92      7.74 o 
  -1  20   3        0.33        4.64      5.85 o 
   0  20   3       54.12       45.00      7.91 o 
   1  20   3       29.22       49.16      7.77 o 
   2  20   3       38.74       29.61     16.07 o 
   3  20   3        1.03       -5.21      8.37 o 
   4  20   3        0.49       -9.39      8.52 o 
  -4  21   3        1.87       -2.98     13.98 o 
  -3  21   3        0.14        4.60      7.00 o 
  -2  21   3        5.39        4.15      7.00 o 
  -1  21   3        4.12       -6.30      5.98 o 
   0  21   3       12.99       10.51      6.63 o 
   1  21   3        0.32        4.50      8.52 o 
   2  21   3        3.35        5.10      8.64 o 
   3  21   3       25.34       25.97     10.03 o 
  -3  22   3       11.58        4.29      7.52 o 
  -2  22   3        0.43        0.56      7.07 o 
  -1  22   3       13.19       27.39      8.03 o 
   0  22   3       26.41       32.36      7.88 o 
   1  22   3       31.76       36.54      9.95 o 
   2  22   3        4.30        2.79      8.68 o 
   3  22   3       23.98        8.67      9.84 o 
  -2  23   3       22.41       45.07      9.00 o 
  -1  23   3        6.01        4.39      6.79 o 
   0  23   3       30.07       41.66      8.45 o 
   1  23   3       26.11       43.66     11.61 o 
   2  23   3        0.31      -15.73     21.04 o 
  -8   0   4       61.17       86.22     13.91 o 
  -6   0   4       93.52       90.30     10.73 o 
  -4   0   4       93.69      100.96      6.52 o 
  -2   0   4     2938.55     3236.46     30.20 o 
   0   0   4        1.16        0.09      3.11 o 
   2   0   4      114.03      130.08     10.01 o 
   4   0   4      192.24      187.39     11.65 o 
  -8   1   4        5.46        1.61     12.86 o 
  -7   1   4        0.21       -3.31      3.30 o 
  -6   1   4      298.63      285.75      8.17 o 
  -5   1   4       27.69       27.82      4.12 o 
  -4   1   4        4.58        5.50      2.31 o 
  -3   1   4      169.73      165.96      4.95 o 
  -2   1   4      288.11      265.08      5.43 o 
  -1   1   4     1203.83     1099.74     10.13 o 
   0   1   4      975.35      960.84      8.74 o 
   1   1   4     3720.36     3645.98     24.70 o 
   2   1   4      269.99      264.51      5.62 o 
   3   1   4      185.57      158.53      5.09 o 
   4   1   4        2.33       10.15      2.47 o 
   5   1   4        2.20       -6.72      6.32 o 
  -8   2   4       20.93       29.29      7.33 o 
  -7   2   4        0.70        6.42      4.53 o 
  -6   2   4        7.48       13.55      5.59 o 
  -5   2   4      305.94      273.21      7.30 o 
  -4   2   4      114.12      117.46      4.42 o 
  -3   2   4     1645.77     1591.13     16.38 o 
  -2   2   4      852.14      873.43     12.49 o 
  -1   2   4      582.96      524.27      6.89 o 
   0   2   4      155.81      150.68      7.63 o 
   1   2   4      196.24      187.47      6.47 o 
   2   2   4        6.05        9.95      2.93 o 
   3   2   4      118.56      115.22      4.74 o 
   4   2   4      165.18      169.61     10.62 o 
   5   2   4       44.47       39.88      8.74 o 
  -8   3   4        1.08        8.30      5.61 o 
  -7   3   4        8.91        0.05      3.79 o 
  -6   3   4       40.31       42.12      4.54 o 
  -5   3   4       31.24       28.57      3.42 o 
  -4   3   4        9.01       13.11      2.55 o 
  -3   3   4       23.28       30.96      4.47 o 
  -2   3   4       50.29       82.40      3.26 o 
  -1   3   4      112.06       94.44      3.61 o 
   0   3   4       38.60       45.72      3.22 o 
   1   3   4     7320.16     7178.67     43.06 o 
   2   3   4       46.23       47.90      3.29 o 
   3   3   4      516.06      485.33      8.26 o 
   4   3   4        0.06        4.12      2.75 o 
   5   3   4        8.50       10.04      7.66 o 
  -8   4   4        1.82        6.52      5.57 o 
  -7   4   4        0.25       -1.74      3.71 o 
  -6   4   4       68.63       67.59      6.52 o 
  -5   4   4      227.77      222.81      6.27 o 
  -4   4   4      196.63      200.36      7.61 o 
  -3   4   4     2707.31     2778.55     18.96 o 
  -2   4   4      595.62      620.69      7.62 o 
  -1   4   4     4395.39     4474.72     24.04 o 
   0   4   4      191.34      183.74      3.99 o 
   1   4   4     3085.20     3127.04     27.39 o 
   2   4   4        1.36       17.08      2.69 o 
   3   4   4        1.11       -1.30      2.24 o 
   4   4   4       56.32       55.61      4.22 o 
   5   4   4       44.19       44.82      9.61 o 
  -8   5   4        9.00        7.60      5.12 o 
  -7   5   4        0.48       -1.51      4.41 o 
  -6   5   4      197.17      181.09      8.25 o 
  -5   5   4       82.37       99.39      5.91 o 
  -4   5   4        1.39        1.80      2.24 o 
  -3   5   4      247.40      275.14      5.86 o 
  -2   5   4       50.73       63.06      3.69 o 
  -1   5   4     1099.54     1171.62     10.18 o 
   0   5   4      790.18      778.70      7.81 o 
   1   5   4     7065.30     7503.33     51.28 o 
   2   5   4      315.10      322.49      6.95 o 
   3   5   4     1141.61     1211.55     13.59 o 
   4   5   4        0.52        6.64      2.81 o 
   5   5   4      198.80      186.38     14.77 o 
   6   5   4        3.95        4.41      8.16 o 
  -8   6   4       90.38       91.65      9.34 o 
  -7   6   4        0.23       -2.14      3.84 o 
  -6   6   4        2.12       -0.99      3.77 o 
  -5   6   4      165.66      163.27      7.53 o 
  -4   6   4      123.27      138.23      5.03 o 
  -3   6   4      381.32      377.26      6.81 o 
  -2   6   4      663.83      620.54      8.01 o 
  -1   6   4     1248.64     1286.31     11.12 o 
   0   6   4       54.90       51.20      2.79 o 
   1   6   4      358.99      396.69      7.19 o 
   2   6   4      106.48      113.23      5.05 o 
   3   6   4        3.05        7.77      2.83 o 
   4   6   4      392.29      391.73     12.07 o 
   5   6   4      341.95      326.52     18.20 o 
   6   6   4       38.96       38.00     10.08 o 
  -8   7   4       53.92       47.12      6.97 o 
  -7   7   4       19.88       16.88      4.59 o 
  -6   7   4       55.82       61.60      5.72 o 
  -5   7   4       11.52       16.47      3.27 o 
  -4   7   4       48.95       53.71      3.77 o 
  -3   7   4        0.93        2.65      2.27 o 
  -2   7   4      153.54      159.01      4.73 o 
  -1   7   4      891.23      966.58      9.29 o 
   0   7   4      277.51      277.44      5.25 o 
   1   7   4     3804.81     4055.64     22.99 o 
   2   7   4       85.83      103.07      7.09 o 
   3   7   4     2005.56     2041.16     26.44 o 
   4   7   4        2.95       -1.25      6.70 o 
   5   7   4      102.87      119.74     13.18 o 
   6   7   4        0.23        2.46      8.60 o 
  -8   8   4        0.93        2.75      5.06 o 
  -7   8   4        7.11        4.87      5.17 o 
  -6   8   4       30.99       23.48      4.49 o 
  -5   8   4      297.87      295.49      8.93 o 
  -4   8   4      227.48      227.88      6.89 o 
  -3   8   4      284.57      285.58      6.40 o 
  -2   8   4      305.13      327.10      6.41 o 
  -1   8   4      223.20      204.37      4.83 o 
   0   8   4       83.39       79.39      3.55 o 
   1   8   4      527.45      520.69     10.22 o 
   2   8   4       95.94      100.53      4.77 o 
   3   8   4        0.22        2.49      3.73 o 
   4   8   4      360.84      359.61     18.02 o 
   5   8   4        0.31        8.81      8.67 o 
   6   8   4       42.45       47.61     11.74 o 
  -8   9   4        0.15        1.88      4.75 o 
  -7   9   4        0.01       -1.53      6.09 o 
  -6   9   4      124.62      138.03      8.80 o 
  -5   9   4       76.42       94.17      7.59 o 
  -4   9   4        0.19        2.75      3.07 o 
  -3   9   4        4.81        7.74      3.01 o 
  -2   9   4      150.54      139.36      4.78 o 
  -1   9   4       12.33       13.13      2.40 o 
   0   9   4      385.05      381.91      6.58 o 
   1   9   4      368.92      382.00      6.43 o 
   2   9   4      294.66      242.21      6.65 o 
   3   9   4        0.76        3.14      3.82 o 
   4   9   4        5.03        9.88      6.94 o 
   5   9   4       37.62       40.59      8.52 o 
   6   9   4        1.41        9.20     14.05 o 
   7   9   4        0.64       35.54     12.57 o 
  -7  10   4        4.11       -1.78      5.65 o 
  -6  10   4       11.69       10.54      5.88 o 
  -5  10   4        0.29       -2.88      4.22 o 
  -4  10   4      199.11      193.15      6.81 o 
  -3  10   4        0.96       -4.03      2.69 o 
  -2  10   4        2.43       -0.54      2.31 o 
  -1  10   4       42.73       53.76      3.35 o 
   0  10   4      247.87      258.91      5.85 o 
   1  10   4       59.87       65.03      3.64 o 
   2  10   4       78.81       82.32      3.84 o 
   3  10   4        0.41        0.08      3.87 o 
   4  10   4        0.84        1.46      6.51 o 
   5  10   4      240.13      263.77     40.38 o 
   6  10   4        0.63        6.18     10.80 o 
   7  10   4        3.04        7.22     11.49 o 
  -7  11   4       13.63       12.46      4.86 o 
  -6  11   4        4.26        5.95      5.31 o 
  -5  11   4       38.11       34.42      6.11 o 
  -4  11   4       46.99       50.20      6.31 o 
  -3  11   4        2.33        3.31      3.05 o 
  -2  11   4      225.52      214.62      6.47 o 
  -1  11   4       13.66       18.41      2.98 o 
   0  11   4        2.89        2.88      2.45 o 
   1  11   4      207.51      198.05      5.62 o 
   2  11   4       70.20       80.01      4.04 o 
   3  11   4        0.04        1.51      4.08 o 
   4  11   4        9.38        4.55      7.05 o 
   5  11   4        1.12        2.79      7.11 o 
   6  11   4        2.02        2.84      7.52 o 
   7  11   4        3.77        0.43     10.66 o 
  -7  12   4        0.43        4.19      5.47 o 
  -6  12   4        7.38        4.91      5.25 o 
  -5  12   4       13.52       17.86      5.73 o 
  -4  12   4        0.63        6.21      5.42 o 
  -3  12   4        5.09        6.68      3.33 o 
  -2  12   4      123.42      114.84      5.47 o 
  -1  12   4       46.62       50.45      3.82 o 
   0  12   4      334.79      339.21      7.20 o 
   1  12   4       52.32       54.31      3.95 o 
   2  12   4      293.36      277.21      6.55 o 
   3  12   4       99.03       88.73     10.05 o 
   4  12   4      108.66       97.74     10.72 o 
   5  12   4       31.05       38.32     10.29 o 
   6  12   4        4.42        0.02      7.91 o 
  -7  13   4       11.07        6.27      6.12 o 
  -6  13   4       19.53       21.88      6.43 o 
  -5  13   4       14.62       18.67      6.49 o 
  -4  13   4       19.88       37.16      6.53 o 
  -3  13   4        3.28        2.36      3.47 o 
  -2  13   4      168.58      184.37      6.74 o 
  -1  13   4      127.24      135.12      5.34 o 
   0  13   4       12.77       24.68      3.52 o 
   1  13   4      253.64      250.24      6.73 o 
   2  13   4       22.54       30.43      3.52 o 
   3  13   4      157.70      172.81     26.42 o 
   4  13   4        3.13       -9.81      6.54 o 
   5  13   4        0.00        6.51      7.70 o 
   6  13   4        1.38        6.77     10.47 o 
  -7  14   4        0.04       -7.53      5.62 o 
  -6  14   4       27.10       19.55      6.64 o 
  -5  14   4       23.31       17.20      6.18 o 
  -4  14   4       20.72       23.31      8.13 o 
  -3  14   4       34.58       32.42      6.40 o 
  -2  14   4       28.84       33.66      4.80 o 
  -1  14   4       55.71       60.15      4.45 o 
   0  14   4       64.96       66.65      4.57 o 
   1  14   4        4.40       -2.49      3.32 o 
   2  14   4       13.53        9.09      4.13 o 
   3  14   4       18.98       14.90     17.23 o 
   4  14   4       10.36       18.32      8.30 o 
   5  14   4       19.31       26.09     12.14 o 
   6  14   4        0.62      -11.82      7.88 o 
  -6  15   4       87.30       85.50      9.15 o 
  -5  15   4      168.75      164.86     10.63 o 
  -4  15   4       57.65       54.86     11.01 o 
  -3  15   4       82.67       78.07      7.91 o 
  -2  15   4       11.97       13.81      4.35 o 
  -1  15   4        3.52        5.67      3.20 o 
   0  15   4      123.12      128.73      5.88 o 
   1  15   4       13.48        9.21      3.64 o 
   2  15   4      255.52      244.02     10.38 o 
   3  15   4       85.79       83.84     10.88 o 
   4  15   4       63.88       64.58     10.79 o 
   5  15   4       88.67       89.29     17.95 o 
   6  15   4       18.60       14.17     10.03 o 
  -6  16   4       16.94       10.83      6.94 o 
  -5  16   4        0.35       -8.14      5.43 o 
  -4  16   4       23.40       20.26      8.56 o 
  -3  16   4       84.23       93.95     14.70 o 
  -2  16   4        9.56       18.83      4.50 o 
  -1  16   4       86.92       68.36      5.00 o 
   0  16   4      461.50      499.40      9.74 o 
   1  16   4       23.44       26.05      4.11 o 
   2  16   4      283.44      319.36     11.75 o 
   3  16   4       10.52       22.95      9.30 o 
   4  16   4       41.70       18.90      9.25 o 
   5  16   4       96.90       92.91     12.92 o 
  -6  17   4        8.90        8.03      9.28 o 
  -5  17   4       66.71       79.06     10.45 o 
  -4  17   4        2.54        7.65      6.50 o 
  -3  17   4      353.67      382.49     13.98 o 
  -2  17   4        8.67       18.89      5.15 o 
  -1  17   4      833.81      836.78     12.21 o 
   0  17   4       16.87       13.01      3.80 o 
   1  17   4      343.36      323.95      9.50 o 
   2  17   4       12.15       17.00      8.57 o 
   3  17   4      110.62      107.37     12.71 o 
   4  17   4       12.84        0.08      8.13 o 
   5  17   4       28.18       23.98     12.30 o 
  -5  18   4       42.61       32.80      8.49 o 
  -4  18   4       44.90       37.69     10.93 o 
  -3  18   4      307.34      293.70     13.15 o 
  -2  18   4        1.23        6.85      6.22 o 
  -1  18   4      323.50      313.85     10.20 o 
   0  18   4        1.00        6.74      4.25 o 
   1  18   4      133.06      128.51      9.34 o 
   2  18   4       31.96       24.58      9.61 o 
   3  18   4       23.13       15.28      8.92 o 
   4  18   4       26.42       15.17      9.30 o 
   5  18   4        3.91        8.27     14.90 o 
  -5  19   4       11.38       10.14     14.67 o 
  -4  19   4       34.15       30.39      7.96 o 
  -3  19   4      115.96      112.52     10.16 o 
  -2  19   4        0.19        0.43      6.36 o 
  -1  19   4      187.39      189.18      8.70 o 
   0  19   4       17.57       23.48      5.09 o 
   1  19   4      193.25      187.98     10.92 o 
   2  19   4       29.53       29.50      9.76 o 
   3  19   4      134.63      112.89     13.40 o 
   4  19   4       47.30       55.63     11.75 o 
  -4  20   4        4.50        4.98      6.70 o 
  -3  20   4        0.88       -1.71      6.97 o 
  -2  20   4        0.29        5.15      6.72 o 
  -1  20   4       66.51       93.66      7.28 o 
   0  20   4        1.03        1.80      4.37 o 
   1  20   4       84.05      100.45      9.11 o 
   2  20   4        1.90        0.57      8.41 o 
   3  20   4       16.27       23.65      9.58 o 
   4  20   4        0.40        5.07      8.68 o 
  -4  21   4        0.19       -5.24      6.70 o 
  -3  21   4        0.71       11.18      9.42 o 
  -2  21   4        2.48        8.56      7.00 o 
  -1  21   4        1.40        1.73      6.37 o 
   0  21   4       31.86       28.86      7.13 o 
   1  21   4        1.35       -8.48      7.28 o 
   2  21   4        2.78       -0.08      8.47 o 
   3  21   4        0.16        7.85      9.07 o 
  -3  22   4        0.21       -4.13      7.07 o 
  -2  22   4        1.66        5.65      6.93 o 
  -1  22   4        0.03       -1.23      7.05 o 
   0  22   4        2.11        5.26      6.42 o 
   1  22   4        2.82        0.71      9.26 o 
   2  22   4        0.26      -12.13      8.18 o 
  -2  23   4        0.02        6.73      7.20 o 
  -1  23   4       15.03       28.51      5.99 o 
   0  23   4       13.84       18.18      9.51 o 
   1  23   4       21.02       14.06      9.06 o 
  -7   0   5       25.35       29.74      6.07 o 
  -5   0   5       73.89       75.32      7.13 o 
  -3   0   5      364.63      396.81     18.06 o 
  -1   0   5     3626.69     3610.42     32.57 o 
   1   0   5      112.09       84.80      8.96 o 
   3   0   5      622.65      567.04     17.01 o 
   5   0   5      704.71      709.17     21.06 o 
  -8   1   5        0.51       10.60      5.66 o 
  -7   1   5        0.40        7.61      3.66 o 
  -6   1   5       94.05      108.30      6.04 o 
  -5   1   5      176.77      161.69      5.75 o 
  -4   1   5       60.07       77.51      4.49 o 
  -3   1   5      666.96      577.27      8.98 o 
  -2   1   5      339.92      327.35      7.45 o 
  -1   1   5     1062.12      993.43     10.31 o 
   0   1   5     1089.30     1081.76     10.21 o 
   1   1   5      990.92     1042.39      9.34 o 
   3   1   5       26.33       32.19      3.43 o 
   4   1   5       20.57       32.11      3.99 o 
   5   1   5      295.47      298.10     11.14 o 
  -8   2   5       12.11       23.46      8.43 o 
  -7   2   5       16.37        9.78      4.61 o 
  -6   2   5      172.68      185.78      8.19 o 
  -5   2   5       57.17       56.99      5.04 o 
  -4   2   5      441.51      433.81      7.51 o 
  -3   2   5       21.33       32.51      3.54 o 
  -2   2   5      155.31      163.72      6.62 o 
  -1   2   5     1644.89     1627.19     13.83 o 
   0   2   5       89.43       90.64      5.13 o 
   1   2   5      624.87      596.30      9.00 o 
   2   2   5      389.96      419.61      7.76 o 
   3   2   5      758.01      718.76     10.52 o 
   4   2   5      886.93      861.14     12.48 o 
   5   2   5      442.24      432.04     24.20 o 
  -8   3   5        3.51       -2.21      5.38 o 
  -7   3   5        7.37        7.10      4.28 o 
  -6   3   5      751.81      713.27     12.55 o 
  -5   3   5       32.88       33.51      3.62 o 
  -4   3   5       32.82       41.13      3.79 o 
  -3   3   5       46.68       59.77      3.41 o 
  -2   3   5       42.06       58.87      3.50 o 
  -1   3   5      919.10     1064.75     11.55 o 
   0   3   5      799.87      787.04      9.89 o 
   1   3   5      753.49      841.75     11.01 o 
   2   3   5        4.29       13.44      2.85 o 
   3   3   5      539.40      494.70     11.59 o 
   4   3   5       35.05       42.76      4.35 o 
   5   3   5       20.59       21.09      7.69 o 
  -8   4   5        1.29       -3.20      8.83 o 
  -7   4   5        6.81        7.63      5.15 o 
  -6   4   5        3.28        6.62      3.51 o 
  -5   4   5        1.55        6.91      2.94 o 
  -4   4   5       26.87       27.32      3.27 o 
  -3   4   5      386.94      391.85      6.98 o 
  -2   4   5      398.62      420.83      7.57 o 
  -1   4   5     2550.39     2696.61     17.42 o 
   0   4   5     2019.66     2074.42     15.64 o 
   1   4   5     2235.04     2342.37     23.00 o 
   2   4   5      910.19      934.88     11.97 o 
   3   4   5      867.12      824.03     11.67 o 
   4   4   5        0.90        2.11      3.03 o 
   5   4   5      194.52      195.70     14.63 o 
  -8   5   5        4.05        1.44      5.46 o 
  -7   5   5        0.06       -2.52      4.14 o 
  -6   5   5      360.39      348.69     11.29 o 
  -5   5   5       55.71       51.36      4.98 o 
  -4   5   5       57.77       68.20      4.15 o 
  -3   5   5     1167.31     1142.53     11.86 o 
  -2   5   5     1385.22     1507.39     15.09 o 
  -1   5   5     5007.07     5249.79     28.42 o 
   0   5   5      829.88      882.67      9.58 o 
   1   5   5     1279.18     1292.81     14.63 o 
   2   5   5      728.18      752.53     19.05 o 
   3   5   5      270.81      251.69      7.21 o 
   4   5   5       15.91       11.40      3.43 o 
   5   5   5       42.85       61.11     10.98 o 
  -8   6   5        4.12       -1.15      5.13 o 
  -7   6   5       85.01       63.59      6.85 o 
  -6   6   5       11.86       21.00      4.81 o 
  -5   6   5      525.03      488.66      9.25 o 
  -4   6   5        1.34        5.67      2.64 o 
  -3   6   5      775.74      729.31      9.70 o 
  -2   6   5       82.53       78.34      3.81 o 
  -1   6   5      157.42      167.47      4.64 o 
   0   6   5      217.90      225.75      4.97 o 
   1   6   5      140.86      139.16      5.24 o 
   2   6   5      248.01      267.39      7.23 o 
   3   6   5      376.38      374.07      8.42 o 
   4   6   5       20.67       18.11      3.71 o 
   5   6   5      727.03      764.83     25.10 o 
  -8   7   5        2.27        3.22      5.05 o 
  -7   7   5        0.05        0.48      4.50 o 
  -6   7   5        2.03        0.06      3.50 o 
  -5   7   5       87.84       83.16      5.05 o 
  -4   7   5        2.22       12.85      2.95 o 
  -3   7   5      533.02      505.11      8.41 o 
  -2   7   5       37.78       37.37      2.97 o 
  -1   7   5     1027.23     1026.29     10.58 o 
   0   7   5       23.93       16.17      2.38 o 
   1   7   5       97.68      103.11      4.75 o 
   2   7   5        6.79       19.80      3.43 o 
   3   7   5       50.10       53.75      4.45 o 
   4   7   5        3.11        4.92      5.22 o 
   5   7   5       38.88       44.57     10.40 o 
  -8   8   5        3.94       -2.93      9.12 o 
  -7   8   5       23.81       25.35      5.57 o 
  -6   8   5       10.30       11.78      4.34 o 
  -5   8   5      126.39      131.54      5.89 o 
  -4   8   5       50.57       51.04      4.08 o 
  -3   8   5      694.45      739.77     10.29 o 
  -2   8   5       12.47       17.05      2.63 o 
  -1   8   5     1341.70     1380.39     12.85 o 
   0   8   5      636.06      650.61      8.45 o 
   1   8   5       31.31       24.44      2.72 o 
   2   8   5      180.17      197.08      6.65 o 
   3   8   5       43.72       46.31      4.29 o 
   4   8   5        0.46       -0.83      4.80 o 
   5   8   5       10.29        2.75      8.85 o 
  -7   9   5        3.67       -4.96      4.42 o 
  -6   9   5      195.06      220.11      8.80 o 
  -5   9   5      206.58      190.71      7.82 o 
  -4   9   5        0.31        5.11      2.84 o 
  -3   9   5      470.90      509.58      8.86 o 
  -2   9   5       29.17       35.71      3.28 o 
  -1   9   5     1438.31     1522.56     13.98 o 
   0   9   5      264.90      257.63      5.86 o 
   1   9   5     1929.73     1906.39     15.81 o 
   2   9   5        2.79        5.09      3.02 o 
   3   9   5       39.19       45.80      5.84 o 
   4   9   5        4.92        2.72      4.56 o 
   5   9   5       32.26       44.07     11.27 o 
   6   9   5        0.14        5.38     10.66 o 
  -7  10   5        7.91        1.52      8.52 o 
  -6  10   5        0.44        6.61      4.35 o 
  -5  10   5       16.52       23.73      4.66 o 
  -4  10   5        8.66        4.22      2.94 o 
  -3  10   5        0.19       -2.74      2.57 o 
  -2  10   5       59.75       68.15      4.04 o 
  -1  10   5        6.71       13.19      2.98 o 
   0  10   5      252.75      256.73      6.19 o 
   1  10   5      145.77      165.07      5.43 o 
   2  10   5       25.99       27.73      3.90 o 
   3  10   5       29.70       36.66      6.49 o 
   4  10   5       25.74       35.50      6.08 o 
   5  10   5        2.31       -1.37      6.76 o 
   6  10   5       14.74       16.48      8.18 o 
  -7  11   5        3.86       -3.86      6.17 o 
  -6  11   5      138.29      135.75      8.01 o 
  -5  11   5        0.64        2.98      3.77 o 
  -4  11   5       20.68       21.14      3.65 o 
  -3  11   5       80.57       94.87      6.43 o 
  -2  11   5      346.62      362.73      7.33 o 
  -1  11   5      217.11      200.79      6.05 o 
   0  11   5       25.50       21.39      3.18 o 
   1  11   5       44.75       48.84      3.79 o 
   2  11   5       60.39       62.65      4.81 o 
   3  11   5        0.03       -5.14      4.20 o 
   4  11   5        0.15        5.87      8.89 o 
   5  11   5        0.72       14.21      7.71 o 
   6  11   5        0.08        5.08     17.30 o 
  -7  12   5        6.20       10.27      4.82 o 
  -6  12   5        3.86       -1.91      7.97 o 
  -5  12   5        0.37        0.10      3.63 o 
  -4  12   5        0.62        4.77      4.08 o 
  -3  12   5        7.81        9.23      3.29 o 
  -2  12   5       44.49       47.70      4.07 o 
  -1  12   5      120.14      123.72      5.34 o 
   0  12   5       66.87       78.40      4.59 o 
   1  12   5      313.04      290.76      7.00 o 
   2  12   5       24.64       33.04      4.49 o 
   3  12   5       27.62       26.55      5.86 o 
   4  12   5        0.60       13.99      7.44 o 
   5  12   5       63.24       79.82     10.83 o 
   6  12   5        6.48       -7.07     12.14 o 
  -7  13   5        0.43       10.13      4.66 o 
  -6  13   5       13.35       11.39      5.45 o 
  -5  13   5      140.69      157.82      8.34 o 
  -4  13   5        1.83        5.17      3.99 o 
  -3  13   5       54.68       64.36      6.56 o 
  -2  13   5      192.29      206.91      7.94 o 
  -1  13   5       51.16       52.54      4.42 o 
   0  13   5      171.71      178.76      6.30 o 
   1  13   5      116.55      123.26      5.42 o 
   2  13   5       91.84       94.33      5.78 o 
   3  13   5       23.69       30.09      6.05 o 
   4  13   5        0.79       -0.34      7.16 o 
   5  13   5        1.62       -5.89      7.32 o 
   6  13   5        1.14        0.73      8.62 o 
  -6  14   5        0.04       -1.97      4.26 o 
  -5  14   5       12.61       16.65      5.98 o 
  -4  14   5       10.06       13.48      5.11 o 
  -3  14   5       64.41       67.34      6.43 o 
  -2  14   5       98.79      104.58      5.45 o 
  -1  14   5       80.02       81.38      5.43 o 
   0  14   5      159.32      165.33      6.34 o 
   1  14   5       16.79       20.23      3.74 o 
   2  14   5       57.21       58.46      7.20 o 
   3  14   5       63.21       64.33      7.42 o 
   4  14   5        6.53        3.27     13.27 o 
   5  14   5        6.80        3.91     13.51 o 
   6  14   5        7.91        9.15      9.66 o 
  -6  15   5        1.04        3.50      6.06 o 
  -5  15   5       32.83       38.68      5.99 o 
  -4  15   5        2.94        1.79      4.37 o 
  -3  15   5       48.13       61.13      5.02 o 
  -2  15   5       25.34       24.77      4.15 o 
  -1  15   5      264.12      259.84      7.79 o 
   0  15   5       23.52       30.47      4.35 o 
   1  15   5      698.34      662.67     10.80 o 
   2  15   5        3.68        6.35      6.63 o 
   3  15   5      169.61      158.37     13.32 o 
   4  15   5       28.43       30.39      9.47 o 
   5  15   5       86.21       90.66     12.29 o 
  -6  16   5        6.65        2.68      6.78 o 
  -5  16   5        8.88       14.09      5.28 o 
  -4  16   5        0.26       -3.05      4.88 o 
  -3  16   5       40.21       34.28      5.82 o 
  -2  16   5       83.70       84.28      5.38 o 
  -1  16   5      206.61      188.00      7.16 o 
   0  16   5       62.10       50.84      4.96 o 
   1  16   5      283.03      262.66      7.77 o 
   2  16   5       93.45       74.91      9.95 o 
   3  16   5      188.38      197.08     14.71 o 
   4  16   5       79.42       56.39     10.84 o 
   5  16   5       52.34       78.23     13.51 o 
  -5  17   5        1.04        0.59      4.92 o 
  -4  17   5        5.23        8.43      5.08 o 
  -3  17   5       30.38       31.16      5.78 o 
  -2  17   5      130.68      146.36      7.20 o 
  -1  17   5      110.79       98.44      5.94 o 
   0  17   5       48.71       49.03      4.97 o 
   1  17   5      147.51      133.18      7.58 o 
   2  17   5        9.38       12.21      8.02 o 
   3  17   5       96.83       73.20     11.24 o 
   4  17   5        9.84       11.65      9.04 o 
   5  17   5        0.67       12.08     10.93 o 
  -5  18   5       40.54       34.55      6.38 o 
  -4  18   5        4.64       14.98      5.35 o 
  -3  18   5       61.88       49.31      6.66 o 
  -2  18   5        4.53        4.66      3.78 o 
  -1  18   5       57.85       45.65      5.09 o 
   0  18   5       10.88       16.86      4.13 o 
   1  18   5       41.85       29.61      9.39 o 
   2  18   5        4.12        2.14      7.81 o 
   3  18   5       10.99        6.40      8.81 o 
   4  18   5        1.71        2.16      9.88 o 
  -5  19   5       91.69       79.58      7.86 o 
  -4  19   5        0.01        0.00      5.40 o 
  -3  19   5      100.70       86.86      7.85 o 
  -2  19   5       28.81       29.92      6.12 o 
  -1  19   5       47.33       47.87      5.07 o 
   0  19   5        0.44       -1.34      4.33 o 
   1  19   5        5.26       -3.45      7.73 o 
   2  19   5        0.02        7.60      8.65 o 
   3  19   5        5.01       -0.92      8.74 o 
   4  19   5        0.34       -9.62     12.24 o 
  -4  20   5        2.63       11.20      7.97 o 
  -3  20   5       32.98       34.53      6.49 o 
  -2  20   5       17.65       20.47     12.53 o 
  -1  20   5       16.82       25.05      5.67 o 
   0  20   5       22.92       27.44      6.82 o 
   1  20   5        0.62       -5.25      8.06 o 
   2  20   5        8.70        3.39      8.35 o 
   3  20   5        0.64       -2.11      8.12 o 
  -3  21   5       18.32       29.16      6.01 o 
  -2  21   5        5.06       12.27      9.62 o 
  -1  21   5        0.23       -1.25      5.17 o 
   0  21   5        8.77       20.42      6.90 o 
   1  21   5       10.30       11.83     19.54 o 
   2  21   5        0.17       -2.06     10.82 o 
  -2  22   5        0.80       14.80      5.80 o 
  -1  22   5       23.99       30.02      5.77 o 
   0  22   5        3.84       10.26      9.03 o 
   1  22   5       27.47       28.67     10.21 o 
  -8   0   6       49.82       65.34     13.04 o 
  -6   0   6        0.86       -5.12      5.04 o 
  -4   0   6        0.13        6.09      4.12 o 
  -2   0   6      428.95      402.93     11.20 o 
   0   0   6     2302.90     2368.76     24.72 o 
   2   0   6     3461.87     3497.45     49.19 o 
   4   0   6       48.19       51.65      8.20 o 
  -8   1   6        2.14       16.10      5.97 o 
  -7   1   6        0.33        6.02      3.98 o 
  -6   1   6      235.27      248.74     12.15 o 
  -5   1   6       25.91       31.20      4.38 o 
  -4   1   6      652.58      608.02     12.37 o 
  -3   1   6      232.22      231.83      6.46 o 
  -2   1   6     3613.53     3750.99     26.01 o 
  -1   1   6      385.95      406.15      7.17 o 
   0   1   6      650.49      704.66      8.78 o 
   1   1   6      435.52      386.56      6.22 o 
   2   1   6      526.35      564.55     15.17 o 
   3   1   6      159.96      151.67      5.75 o 
   4   1   6        0.63        4.51      4.37 o 
   5   1   6        3.09        6.68      5.38 o 
  -8   2   6        0.17        4.07      4.55 o 
  -7   2   6        8.81        3.86      4.47 o 
  -6   2   6        8.38        6.81      3.66 o 
  -5   2   6      961.57      913.30     13.67 o 
  -4   2   6      256.05      247.94      7.26 o 
  -3   2   6      818.53      779.48     11.11 o 
  -2   2   6     1507.02     1607.41     15.81 o 
  -1   2   6      844.28      865.35     15.17 o 
   0   2   6     1304.85     1381.47     19.46 o 
   1   2   6     2115.44     2130.53     19.47 o 
   2   2   6        7.50       30.70      4.33 o 
   3   2   6        1.53        7.72      3.14 o 
   4   2   6      125.50      127.79      7.93 o 
   5   2   6      211.69      208.22      9.50 o 
  -8   3   6        1.09        1.04      6.95 o 
  -7   3   6       40.37       36.06      6.81 o 
  -6   3   6        5.82        6.50      4.78 o 
  -5   3   6     1239.00     1196.85     15.91 o 
  -4   3   6      298.22      299.06      8.84 o 
  -3   3   6      864.85      873.71     11.86 o 
  -2   3   6      442.35      455.08      9.41 o 
  -1   3   6     1497.57     1557.36     14.47 o 
   0   3   6       37.05       63.01      3.74 o 
   1   3   6        0.87        0.50      3.07 o 
   2   3   6      137.49      122.44      5.56 o 
   3   3   6      385.62      388.92      8.62 o 
   4   3   6       11.72        6.55      3.53 o 
   5   3   6       11.52        8.31      7.01 o 
  -8   4   6        8.84       -1.53      4.91 o 
  -7   4   6       63.20       63.96      7.09 o 
  -6   4   6        0.81       -2.94      4.69 o 
  -5   4   6       45.15       53.90      6.56 o 
  -4   4   6        0.04        0.52      2.56 o 
  -3   4   6      137.39      147.46      6.60 o 
  -2   4   6       49.88       73.12      7.23 o 
  -1   4   6       53.29       72.27      4.09 o 
   0   4   6      544.91      548.86      7.98 o 
   1   4   6     1060.63     1037.57     14.57 o 
   2   4   6      425.25      415.58      8.70 o 
   3   4   6        7.17       10.28      3.41 o 
   4   4   6       18.71       19.88      4.02 o 
   5   4   6       17.59       32.65      8.52 o 
  -8   5   6        3.55        0.88      5.20 o 
  -7   5   6        1.20        2.11      7.02 o 
  -6   5   6        7.98        6.00      3.74 o 
  -5   5   6      143.79      140.06      6.56 o 
  -4   5   6       65.18       60.17      4.23 o 
  -3   5   6       55.44       58.83      4.00 o 
  -2   5   6     1094.53     1079.96     12.82 o 
  -1   5   6       39.29       49.96      3.15 o 
   0   5   6      221.37      200.00      4.92 o 
   1   5   6       99.23      118.01      5.73 o 
   2   5   6      198.37      191.02      6.74 o 
   3   5   6       39.99       42.85      4.40 o 
   4   5   6        3.00        2.55      3.35 o 
   5   5   6      108.55      105.72     12.10 o 
  -8   6   6        1.25        5.70      5.33 o 
  -7   6   6        0.92       -1.39      4.91 o 
  -6   6   6       18.37       17.81      4.99 o 
  -5   6   6        1.35        3.26      3.44 o 
  -4   6   6       81.37       81.52      4.72 o 
  -3   6   6      303.08      298.91      6.93 o 
  -2   6   6      621.67      632.20      9.84 o 
  -1   6   6      973.75      922.99     10.34 o 
   0   6   6      344.89      413.33      6.76 o 
   1   6   6      336.83      306.99      8.21 o 
   2   6   6       59.51       57.94      4.66 o 
   3   6   6      245.32      247.68      8.21 o 
   4   6   6       34.33       29.13      6.14 o 
   5   6   6        6.81       13.76      7.40 o 
  -8   7   6        1.41        1.43      5.33 o 
  -7   7   6        0.46       -1.64      5.58 o 
  -6   7   6       85.36       73.36      9.56 o 
  -5   7   6        8.29        8.81      3.52 o 
  -4   7   6       53.03       43.42      4.09 o 
  -3   7   6      351.41      329.07      7.41 o 
  -2   7   6      648.92      582.55      9.66 o 
  -1   7   6      212.41      222.70      5.57 o 
   0   7   6       41.47       51.07      3.55 o 
   1   7   6       45.04       30.09      3.71 o 
   2   7   6      277.87      277.66      8.06 o 
   3   7   6       52.27       62.74      5.01 o 
   4   7   6       15.27       17.78      5.64 o 
   5   7   6       11.80        5.53      7.48 o 
  -7   8   6       22.14       17.16      5.76 o 
  -6   8   6        1.15        0.16      4.36 o 
  -5   8   6       18.21       28.32      4.16 o 
  -4   8   6      178.26      182.16      6.44 o 
  -3   8   6        6.57        2.08      2.81 o 
  -2   8   6      323.36      324.31      7.08 o 
  -1   8   6      176.11      174.98      5.40 o 
   0   8   6      142.66      142.58      4.91 o 
   1   8   6      559.89      554.93     10.17 o 
   2   8   6       41.27       53.35      4.50 o 
   3   8   6       61.21       52.15      4.83 o 
   4   8   6       28.92       31.50      6.77 o 
   5   8   6        0.24       -2.06      8.13 o 
  -7   9   6       35.70       24.27      5.81 o 
  -6   9   6       30.17       21.13      5.90 o 
  -5   9   6      415.65      410.66     10.75 o 
  -4   9   6       20.64       24.61      3.85 o 
  -3   9   6      410.20      381.82      9.36 o 
  -2   9   6       16.81       12.70      3.04 o 
  -1   9   6      511.19      509.29      8.43 o 
   0   9   6       10.89        0.93      2.46 o 
   1   9   6        0.49        0.83      3.00 o 
   2   9   6      130.84      142.63      7.15 o 
   3   9   6       18.27       20.20      3.92 o 
   4   9   6        2.37        2.11      4.47 o 
   5   9   6       25.47       19.72     10.01 o 
  -7  10   6        2.44       -5.57      4.62 o 
  -6  10   6       23.76       18.54      5.44 o 
  -5  10   6       21.48       11.12      4.42 o 
  -4  10   6       23.98       20.72      3.86 o 
  -3  10   6      271.70      270.49      7.49 o 
  -2  10   6       29.30       41.45      3.91 o 
  -1  10   6      402.40      383.72      7.75 o 
   0  10   6       36.06       39.59      4.45 o 
   1  10   6       19.52       18.10      3.19 o 
   2  10   6       21.55       38.28      4.44 o 
   3  10   6        1.70        0.42      4.30 o 
   4  10   6       45.39       53.74      6.87 o 
   5  10   6        0.04       -4.69     11.43 o 
   6  10   6        0.65       32.44     13.83 o 
  -7  11   6       33.40       39.93     13.50 o 
  -6  11   6        2.18        4.03      4.84 o 
  -5  11   6       18.86       21.45      4.80 o 
  -4  11   6       33.68       26.60      4.79 o 
  -3  11   6      394.14      408.08      8.90 o 
  -2  11   6      265.05      237.96      7.90 o 
  -1  11   6        3.42        6.27      3.11 o 
   0  11   6        0.47       -0.10      2.80 o 
   1  11   6      333.19      320.89      9.06 o 
   2  11   6        7.95       15.67      4.04 o 
   3  11   6      244.66      241.77     10.56 o 
   4  11   6       22.30       28.17      6.05 o 
   5  11   6      164.65      166.70     20.70 o 
   6  11   6        6.95       54.68     17.30 o 
  -7  12   6        2.61        3.37      5.01 o 
  -6  12   6       59.09       59.80      7.24 o 
  -5  12   6        7.67        4.90      4.38 o 
  -4  12   6       15.95       21.33      4.21 o 
  -3  12   6      127.59      153.47      6.43 o 
  -2  12   6        7.99       12.35      3.63 o 
  -1  12   6      469.52      458.57      9.07 o 
   0  12   6       25.68       27.43      3.83 o 
   1  12   6      299.24      290.07      7.24 o 
   2  12   6       58.57       61.51      5.25 o 
   3  12   6      345.40      340.27     16.31 o 
   4  12   6       63.74       63.50      7.60 o 
   5  12   6       40.94       50.16     10.19 o 
   6  12   6       25.23       23.44     16.43 o 
  -6  13   6        8.59       15.60      6.64 o 
  -5  13   6       11.33        9.37      4.86 o 
  -4  13   6       13.97       15.40      4.86 o 
  -3  13   6      628.17      597.68     10.91 o 
  -2  13   6        2.99        8.56      3.62 o 
  -1  13   6     1002.44      945.19     12.92 o 
   0  13   6      237.18      208.02      6.94 o 
   1  13   6      417.88      424.60      8.64 o 
   2  13   6       47.87       61.77      6.93 o 
   3  13   6      101.96      108.22      8.60 o 
   4  13   6       17.33        8.46      8.16 o 
   5  13   6        0.42      -14.03     14.43 o 
  -6  14   6        0.68        2.32      7.49 o 
  -5  14   6       65.10       63.34      6.84 o 
  -4  14   6        4.72       13.44      4.97 o 
  -3  14   6      555.12      564.88     13.78 o 
  -2  14   6       30.64       27.67      4.33 o 
  -1  14   6      808.23      786.17     12.18 o 
   0  14   6      214.09      206.16      7.17 o 
   1  14   6      234.43      229.35      8.39 o 
   2  14   6      349.64      340.46     12.32 o 
   3  14   6        0.45       -5.71      4.82 o 
   4  14   6       67.01       70.42     10.78 o 
   5  14   6       21.61       24.14      9.19 o 
  -6  15   6        9.74       12.89      5.42 o 
  -5  15   6       82.80       92.27      7.88 o 
  -4  15   6        2.82        4.85      4.90 o 
  -3  15   6       99.81       88.73      5.89 o 
  -2  15   6      124.63      136.64      7.07 o 
  -1  15   6       45.38       40.28      5.84 o 
   0  15   6      277.02      284.25      9.05 o 
   1  15   6       48.78       42.27      5.23 o 
   2  15   6      485.79      486.78     14.52 o 
   3  15   6        2.88        3.39      5.42 o 
   4  15   6       73.61       71.56     11.52 o 
   5  15   6       67.91       71.47     12.84 o 
  -6  16   6        0.02       -0.59      4.74 o 
  -5  16   6      101.35       98.72      8.08 o 
  -4  16   6       18.89       17.58      5.49 o 
  -3  16   6       64.09       66.22      6.76 o 
  -2  16   6       12.94        5.37      3.75 o 
  -1  16   6      115.77      118.29      6.17 o 
   0  16   6       56.94       80.40      5.49 o 
   1  16   6       45.63       33.52      4.92 o 
   2  16   6       19.55       22.05      7.75 o 
   3  16   6       17.27       12.04      8.83 o 
   4  16   6       23.36       11.35     10.15 o 
  -5  17   6        1.03       -6.07      5.02 o 
  -4  17   6       24.18       23.40      5.99 o 
  -3  17   6       18.56       19.38      7.31 o 
  -2  17   6       76.67       85.68      5.85 o 
  -1  17   6        2.37       -2.93      3.41 o 
   0  17   6        2.65        5.55      5.05 o 
   1  17   6        1.63       -7.05      4.70 o 
   2  17   6       34.50       40.79      6.89 o 
   3  17   6        0.02       -2.77      7.77 o 
   4  17   6        0.87        1.03      8.44 o 
  -5  18   6       12.83       23.03      6.21 o 
  -4  18   6       23.36       24.33      6.20 o 
  -3  18   6        2.75       -4.03      7.01 o 
  -2  18   6        5.11        5.94      3.73 o 
  -1  18   6       20.97       23.28      4.38 o 
   0  18   6        7.45        4.34      3.84 o 
   1  18   6        9.64       11.63      5.78 o 
   2  18   6        0.10        4.60      7.67 o 
   3  18   6        3.15       -9.36     17.25 o 
   4  18   6        0.70       10.57      9.13 o 
  -4  19   6       21.47       26.18      8.11 o 
  -3  19   6       95.11      111.20      8.38 o 
  -2  19   6        0.11       -2.26      4.90 o 
  -1  19   6       88.94       90.04      6.27 o 
   0  19   6        1.73       -1.42      5.28 o 
   1  19   6        8.69       16.91      7.94 o 
   2  19   6       39.76       38.68     13.47 o 
   3  19   6        2.11        5.78      8.92 o 
  -4  20   6        1.85        7.15      5.72 o 
  -3  20   6        2.02       -0.62      5.43 o 
  -2  20   6        5.74        4.97      5.11 o 
  -1  20   6        1.13       -1.55      3.87 o 
   0  20   6       29.20       33.55      8.78 o 
   1  20   6        0.51       13.20     11.14 o 
   2  20   6       15.19       30.31     10.26 o 
  -3  21   6       45.60       49.49      7.24 o 
  -2  21   6       16.00       21.99      6.31 o 
  -1  21   6       14.46       14.45      4.61 o 
   0  21   6        4.94       -3.19      8.26 o 
   1  21   6       13.13       26.19     16.61 o 
   2  21   6        9.54       34.78     10.13 o 
  -1  22   6        1.89        6.80      5.34 o 
   0  22   6        2.42       16.28     19.69 o 
  -7   0   7      248.22      249.41     17.12 o 
  -5   0   7      105.29      103.77      8.61 o 
  -3   0   7     2327.17     2228.58     37.84 o 
  -1   0   7      570.22      566.07     26.96 o 
   1   0   7        0.81        0.79      2.76 o 
   3   0   7      283.33      256.88     14.12 o 
   5   0   7      287.54      316.41     16.76 o 
  -8   1   7       19.42       23.04     14.59 o 
  -7   1   7        0.89        9.15      4.02 o 
  -6   1   7      222.56      245.10      9.92 o 
  -5   1   7       21.41       20.53      4.06 o 
  -4   1   7      486.20      492.26     10.04 o 
  -3   1   7        8.36        7.40      3.11 o 
  -2   1   7       93.54      127.90      5.26 o 
  -1   1   7      358.19      338.25      7.15 o 
   0   1   7       60.31       65.88      3.88 o 
   1   1   7      253.01      240.91      5.56 o 
   2   1   7       91.94       97.88      6.07 o 
   3   1   7      292.74      275.94     11.90 o 
   4   1   7       29.76       31.27      5.67 o 
   5   1   7      108.41      114.63      8.46 o 
  -8   2   7        5.30        9.24      6.17 o 
  -7   2   7        1.75        4.62      3.67 o 
  -6   2   7        3.52        7.78      3.44 o 
  -5   2   7      229.20      221.98      7.82 o 
  -4   2   7      269.95      274.27      7.89 o 
  -3   2   7        0.22        3.58      2.87 o 
  -2   2   7      753.54      692.01     10.48 o 
  -1   2   7      103.67      107.04      4.65 o 
   0   2   7     1049.25     1015.58     11.46 o 
   1   2   7        8.22        8.98      2.30 o 
   2   2   7       83.46       89.68      5.05 o 
   3   2   7        6.68       10.75      3.38 o 
   4   2   7       79.60       94.98      7.48 o 
   5   2   7        8.00        4.84      7.95 o 
  -8   3   7        2.00       -3.79      4.62 o 
  -7   3   7       14.60        5.48      6.58 o 
  -6   3   7       21.04       27.47      4.76 o 
  -5   3   7       73.14       81.60      6.55 o 
  -4   3   7       66.18       62.81      4.88 o 
  -3   3   7        5.62       10.87      3.19 o 
  -2   3   7       15.78       21.76      3.25 o 
  -1   3   7       49.69       42.61      3.53 o 
   0   3   7      174.15      163.58      5.23 o 
   1   3   7      133.74      114.46      6.76 o 
   2   3   7      528.56      504.77     10.00 o 
   3   3   7       55.19       63.91      6.64 o 
   4   3   7      500.91      520.95     13.85 o 
   5   3   7        5.82       12.75      7.84 o 
  -8   4   7        0.55        1.55      4.54 o 
  -7   4   7       28.81       36.60      6.95 o 
  -6   4   7        3.71        5.66      3.76 o 
  -5   4   7       52.08       60.02      5.42 o 
  -4   4   7        0.09       -2.21      3.29 o 
  -3   4   7      302.53      288.48      8.77 o 
  -2   4   7       22.03       28.71      3.45 o 
  -1   4   7      220.23      205.30      5.38 o 
   0   4   7      623.68      540.18     10.60 o 
   1   4   7       33.95       31.62      3.98 o 
   2   4   7        8.60       11.91      3.59 o 
   3   4   7       66.68       68.57      5.14 o 
   4   4   7       81.35       76.76      6.87 o 
   5   4   7      172.50      183.85     14.66 o 
  -7   5   7        1.00        0.41      4.69 o 
  -6   5   7        5.98       10.55      3.92 o 
  -5   5   7       85.27       97.73      6.12 o 
  -4   5   7        4.37        0.92      3.07 o 
  -3   5   7        0.10       -0.84      2.72 o 
  -2   5   7       37.29       33.13      3.74 o 
  -1   5   7      477.43      483.77     10.95 o 
   0   5   7        6.27        6.05      2.32 o 
   1   5   7      180.58      180.68      7.09 o 
   2   5   7       17.68       43.67      4.53 o 
   3   5   7      300.16      265.85      8.32 o 
   4   5   7        1.08        5.42      4.07 o 
   5   5   7      238.38      288.02     17.66 o 
  -7   6   7        2.65        1.06      4.89 o 
  -6   6   7       66.94       69.55      5.91 o 
  -5   6   7       99.02      107.16      6.36 o 
  -4   6   7       61.78       58.24      4.99 o 
  -3   6   7       76.77       69.40      4.82 o 
  -2   6   7        6.16        7.40      3.03 o 
  -1   6   7      127.31      120.51      4.70 o 
   0   6   7       37.65       33.75      3.06 o 
   1   6   7       67.99       82.40      5.50 o 
   2   6   7        5.56        7.19      4.21 o 
   3   6   7        5.63       14.84      4.02 o 
   4   6   7      129.41      141.60      9.37 o 
   5   6   7       11.17       11.99      7.98 o 
  -7   7   7        3.09       -2.74      4.83 o 
  -6   7   7      110.26      113.31      8.49 o 
  -5   7   7       23.77       20.07      4.24 o 
  -4   7   7      199.89      193.22     11.25 o 
  -3   7   7       22.54       20.63      5.08 o 
  -2   7   7       35.74       56.13      4.35 o 
  -1   7   7       11.03       13.37      2.81 o 
   0   7   7      126.36      136.14      4.95 o 
   1   7   7       40.45       33.13      4.23 o 
   2   7   7      136.11      132.07      6.72 o 
   3   7   7        0.67        0.57      3.57 o 
   4   7   7      117.89      133.54      9.46 o 
   5   7   7        5.43        8.85      7.77 o 
  -7   8   7       26.63       23.28      6.45 o 
  -6   8   7       67.95       71.56      7.44 o 
  -5   8   7      424.82      421.02     10.41 o 
  -4   8   7       27.88       37.58      4.20 o 
  -3   8   7        9.69       13.06      3.60 o 
  -2   8   7        1.65        1.87      2.75 o 
  -1   8   7       54.43       47.45      3.78 o 
   0   8   7      161.74      165.35      5.44 o 
   1   8   7        8.01        5.63      3.44 o 
   2   8   7        2.49        4.31      3.61 o 
   3   8   7       67.78       60.11      5.46 o 
   4   8   7       46.12       57.56      7.60 o 
   5   8   7       40.67       43.20     10.19 o 
  -7   9   7       26.50       22.56      6.21 o 
  -6   9   7       15.03       16.12      5.33 o 
  -5   9   7      126.20      132.52      7.02 o 
  -4   9   7       82.80       72.69      5.17 o 
  -3   9   7       21.74       34.44      6.05 o 
  -2   9   7       10.62       17.59      3.35 o 
  -1   9   7      363.40      370.76      8.18 o 
   0   9   7       26.09       35.05      3.58 o 
   1   9   7      184.57      199.68      7.50 o 
   2   9   7        8.26        2.09      3.56 o 
   3   9   7       28.27       37.64      6.18 o 
   4   9   7        1.31        7.61      5.51 o 
   5   9   7       12.44       19.50      9.46 o 
  -7  10   7        6.13        2.17      5.30 o 
  -6  10   7       40.30       37.98      7.68 o 
  -5  10   7       15.41       24.73      5.75 o 
  -4  10   7      106.67      128.35      6.29 o 
  -3  10   7       54.29       49.12      4.95 o 
  -2  10   7      382.92      372.83      8.30 o 
  -1  10   7      202.60      192.88      6.43 o 
   0  10   7      162.17      162.70      5.85 o 
   1  10   7      137.62      132.44      6.64 o 
   2  10   7      166.67      177.85      7.43 o 
   3  10   7        0.71       12.23      5.00 o 
   4  10   7       15.83       18.99      5.61 o 
   5  10   7      104.54      108.44     20.23 o 
  -7  11   7       79.71       57.13      7.62 o 
  -6  11   7       28.97       24.20      9.02 o 
  -5  11   7      623.86      597.99     15.60 o 
  -4  11   7      242.77      243.53      7.87 o 
  -3  11   7      436.08      418.73     10.09 o 
  -2  11   7      340.96      294.19      7.92 o 
  -1  11   7       35.03       40.64      4.27 o 
   0  11   7      257.19      254.70      7.07 o 
   1  11   7       11.65       13.96      4.20 o 
   2  11   7      140.11      131.81      6.92 o 
   3  11   7       79.33       84.72      7.73 o 
   4  11   7       56.12       60.55      7.67 o 
   5  11   7      133.38      200.43     24.71 o 
  -6  12   7       25.81       18.99      6.22 o 
  -5  12   7      408.04      430.65     13.63 o 
  -4  12   7      238.05      230.76      7.98 o 
  -3  12   7      272.96      273.51      8.17 o 
  -2  12   7      403.85      393.61      9.03 o 
  -1  12   7      219.73      204.30      6.91 o 
   0  12   7      397.25      415.54      8.79 o 
   1  12   7       16.12       16.82      4.46 o 
   2  12   7       21.47       33.35      4.95 o 
   3  12   7      115.75      117.92      8.74 o 
   4  12   7      118.22      115.77      9.31 o 
   5  12   7       16.24       14.85      8.16 o 
  -6  13   7        1.50        4.53      5.11 o 
  -5  13   7       60.11       67.37      7.82 o 
  -4  13   7       27.38       28.59      5.61 o 
  -3  13   7       71.99       64.55      5.58 o 
  -2  13   7      699.83      728.51     11.90 o 
  -1  13   7        4.64        0.33      3.38 o 
   0  13   7      356.84      372.33      8.67 o 
   1  13   7      168.21      173.40      7.78 o 
   2  13   7       22.25       32.88      6.19 o 
   3  13   7       45.62       43.56      6.70 o 
   4  13   7        7.94        6.10      9.60 o 
   5  13   7        2.57       11.79      8.35 o 
  -6  14   7        1.63        4.38      5.50 o 
  -5  14   7       10.40       23.17      7.69 o 
  -4  14   7        0.23       -5.62      4.47 o 
  -3  14   7        8.64       10.71      4.11 o 
  -2  14   7       18.79       26.14      4.37 o 
  -1  14   7      184.77      190.28      7.16 o 
   0  14   7       37.09       38.32      4.54 o 
   1  14   7      179.57      158.82      7.73 o 
   2  14   7        0.20        1.45      4.98 o 
   3  14   7       25.88       13.55      6.26 o 
   4  14   7       35.44       41.98      7.62 o 
   5  14   7        4.14        4.69     11.22 o 
  -6  15   7       20.91       11.64      5.66 o 
  -5  15   7       41.65       46.21      7.40 o 
  -4  15   7       43.39       48.79      6.56 o 
  -3  15   7       25.02       19.41      4.61 o 
  -2  15   7       13.11       31.42      4.51 o 
  -1  15   7        0.69       -5.08      3.39 o 
   0  15   7        0.55        1.24      3.59 o 
   1  15   7        0.75        2.21      4.06 o 
   2  15   7        0.46        1.08      4.73 o 
   3  15   7        5.34        2.25      5.39 o 
   4  15   7       24.41       12.85      9.06 o 
  -5  16   7        4.57        7.09      5.83 o 
  -4  16   7        6.66       16.39      5.64 o 
  -3  16   7       43.56       45.83      6.01 o 
  -2  16   7        6.01        3.87      3.85 o 
  -1  16   7        6.00        5.55      3.89 o 
   0  16   7        5.27        7.79      4.35 o 
   1  16   7       51.96       58.79      7.85 o 
   2  16   7       11.86        6.06      6.22 o 
   3  16   7       11.26        6.07      8.76 o 
   4  16   7        3.00        5.43     14.70 o 
  -5  17   7       70.52       74.20      8.59 o 
  -4  17   7        0.01       -7.41      4.94 o 
  -3  17   7       14.08        5.59      5.35 o 
  -2  17   7        0.70        5.24      3.98 o 
  -1  17   7        7.94        2.11      3.85 o 
   0  17   7       22.86       25.59      5.30 o 
   1  17   7        8.13        4.90      6.23 o 
   2  17   7        0.21       -0.07     12.11 o 
   3  17   7        0.21       -8.01      5.34 o 
   4  17   7        1.02       -1.90     12.08 o 
  -4  18   7       31.52       38.43      6.61 o 
  -3  18   7       17.80       25.66      6.63 o 
  -2  18   7        5.75        2.34      3.89 o 
  -1  18   7       42.50       47.56      5.51 o 
   0  18   7        1.69       -0.93      4.21 o 
   1  18   7        1.94       -1.60      5.43 o 
   2  18   7       17.39       12.28      6.01 o 
   3  18   7        0.04       -1.67     16.51 o 
  -4  19   7        0.40        7.30      6.49 o 
  -3  19   7       19.09       19.02      6.27 o 
  -2  19   7       42.14       56.34      5.69 o 
  -1  19   7       15.70       15.26      4.49 o 
   0  19   7       31.43       37.32      7.24 o 
   1  19   7       12.54        6.63      6.38 o 
   2  19   7        0.07        8.04      6.45 o 
  -3  20   7       11.09       13.76      6.02 o 
  -2  20   7       10.93        3.92      5.63 o 
  -1  20   7       39.32       35.33      6.10 o 
   0  20   7       19.12       17.00      6.34 o 
   1  20   7       37.77       41.92      8.09 o 
   2  20   7        0.77       -5.76     15.33 o 
  -2  21   7        0.56       -2.16      6.61 o 
  -1  21   7        0.91        8.61      6.07 o 
   0  21   7       16.53       30.86      7.29 o 
  -6   0   8       12.06        8.95      5.51 o 
  -4   0   8      127.64      141.39      9.27 o 
  -2   0   8        0.08       -0.78      3.79 o 
   0   0   8      961.47      923.82     22.25 o 
   2   0   8     2323.85     2181.91     40.60 o 
   4   0   8     1923.67     1846.50     38.83 o 
  -7   1   8       80.23       81.39      6.71 o 
  -6   1   8       49.65       40.20      5.15 o 
  -5   1   8       48.34       44.68      4.93 o 
  -4   1   8       12.17       13.88      3.50 o 
  -3   1   8       21.55       18.18      4.28 o 
  -2   1   8      804.36      731.15     11.69 o 
  -1   1   8      300.45      280.93      7.16 o 
   0   1   8      657.00      631.01      9.62 o 
   1   1   8      237.11      216.56      6.55 o 
   2   1   8      486.41      488.07     11.15 o 
   3   1   8      116.64      119.32      8.36 o 
   4   1   8       17.88       45.21      6.70 o 
   5   1   8       51.60       45.69      6.87 o 
  -7   2   8       40.19       42.96      5.69 o 
  -6   2   8        1.09       -1.87      5.22 o 
  -5   2   8       94.64      108.75      7.59 o 
  -4   2   8       17.13       15.27      3.71 o 
  -3   2   8       47.89       43.19      4.32 o 
  -2   2   8        5.66        7.00      3.03 o 
  -1   2   8      181.08      175.16      9.15 o 
   0   2   8       38.23       52.37      4.01 o 
   1   2   8      365.97      319.81      6.82 o 
   2   2   8      214.99      228.54      7.57 o 
   3   2   8      211.73      192.75     14.68 o 
   4   2   8      107.47      123.36      8.60 o 
   5   2   8       50.36       51.25     10.62 o 
  -7   3   8       25.12       21.94      8.12 o 
  -6   3   8        3.24        3.67      3.83 o 
  -5   3   8       29.75       22.35      4.81 o 
  -4   3   8        0.44        1.07      3.22 o 
  -3   3   8        6.16       14.23      4.17 o 
  -2   3   8        1.19       17.83      3.46 o 
  -1   3   8      728.04      660.09     10.51 o 
   0   3   8       60.86       60.87      4.13 o 
   1   3   8      129.93      125.62      7.69 o 
   2   3   8       86.00       85.45      5.52 o 
   3   3   8       55.63       57.50      6.77 o 
   4   3   8       15.63       23.49      5.62 o 
   5   3   8       22.30       20.59      8.05 o 
   6   3   8        7.64        9.68      8.13 o 
  -7   4   8        0.62        3.98      5.01 o 
  -6   4   8       88.97      100.10      6.92 o 
  -5   4   8        0.03       -0.30      3.40 o 
  -4   4   8       54.89       56.47      5.88 o 
  -3   4   8       41.79       53.59      4.66 o 
  -2   4   8       43.27       50.06      4.42 o 
  -1   4   8      219.66      191.14      5.74 o 
   0   4   8       10.51        7.00      3.69 o 
   1   4   8        6.91       -2.22      3.35 o 
   2   4   8      124.92      102.79      7.25 o 
   3   4   8       59.02       69.09      8.52 o 
   4   4   8       41.10       70.65      7.11 o 
   5   4   8        4.49        2.49      6.90 o 
   6   4   8        0.10        3.21      8.49 o 
  -7   5   8        7.51       13.33      5.63 o 
  -6   5   8        5.43        0.31      3.91 o 
  -5   5   8        6.10       13.16      3.85 o 
  -4   5   8      108.59      110.05      6.30 o 
  -3   5   8      224.66      223.57     12.61 o 
  -2   5   8      528.32      474.77      9.69 o 
  -1   5   8        6.56        9.34      2.85 o 
   0   5   8      401.14      390.07     10.69 o 
   1   5   8      182.36      181.24      7.45 o 
   2   5   8      180.58      184.81      7.71 o 
   3   5   8       23.93       23.97      4.46 o 
   4   5   8       10.61        1.66      7.37 o 
   5   5   8        2.77        5.06      7.66 o 
   6   5   8        7.87        6.54      8.78 o 
  -7   6   8       77.24       97.43     10.90 o 
  -6   6   8        0.01       -0.91      3.67 o 
  -5   6   8       73.93       66.43      5.82 o 
  -4   6   8       53.61       48.02      5.00 o 
  -3   6   8      122.14      115.23      6.09 o 
  -2   6   8      137.39      136.15      6.14 o 
  -1   6   8        2.28        0.41      2.63 o 
   0   6   8        8.70        8.92      2.81 o 
   1   6   8       50.41       62.81      5.49 o 
   2   6   8      158.99      168.65      7.76 o 
   3   6   8      102.56      110.53      6.68 o 
   4   6   8      115.72      121.87     13.58 o 
   5   6   8        2.18        2.56      6.57 o 
  -7   7   8        8.62        4.07      5.38 o 
  -6   7   8        9.59        7.06      4.81 o 
  -5   7   8       21.39       20.97      4.46 o 
  -4   7   8        3.32       12.92      4.21 o 
  -3   7   8       67.37       73.06      5.38 o 
  -2   7   8       98.22       92.51      5.46 o 
  -1   7   8       23.85       20.37      3.33 o 
   0   7   8       60.81       63.99      4.15 o 
   1   7   8      126.36      136.62      6.62 o 
   2   7   8       34.46       33.20      4.95 o 
   3   7   8       22.41       34.98      5.70 o 
   4   7   8       23.17       23.26      9.21 o 
   5   7   8        3.38        8.13      7.80 o 
  -7   8   8       10.09       11.05      7.62 o 
  -6   8   8      120.55      157.60      9.88 o 
  -5   8   8       16.58       11.64      4.77 o 
  -4   8   8      133.32      128.32      6.70 o 
  -3   8   8       59.44       53.07      5.02 o 
  -2   8   8      112.73      109.05      5.79 o 
  -1   8   8      391.27      337.59      8.58 o 
   0   8   8        3.64        4.85      2.92 o 
   1   8   8        5.13        7.15      3.85 o 
   2   8   8      204.76      188.20      7.71 o 
   3   8   8       66.82       58.02      5.65 o 
   4   8   8       23.98       17.73      8.60 o 
   5   8   8        3.37        8.45      8.67 o 
  -7   9   8       39.15       47.70      7.90 o 
  -6   9   8       14.82       24.20      6.02 o 
  -5   9   8        0.09        2.94      3.83 o 
  -4   9   8        0.91        0.65      3.33 o 
  -3   9   8       38.05       40.43      4.68 o 
  -2   9   8        3.05        1.28      3.21 o 
  -1   9   8       52.20       43.72      4.21 o 
   0   9   8       84.83       79.77      4.68 o 
   1   9   8       86.11       77.23      5.81 o 
   2   9   8       41.15       49.89      5.22 o 
   3   9   8       19.72       28.33      6.03 o 
   4   9   8        6.20       -7.37      6.86 o 
   5   9   8        3.49       13.54      8.49 o 
  -6  10   8       62.66       72.73      8.15 o 
  -5  10   8       32.29       37.66      5.27 o 
  -4  10   8      143.33      164.82      7.61 o 
  -3  10   8        9.23        9.51      3.75 o 
  -2  10   8        2.49        6.84      3.63 o 
  -1  10   8      405.38      388.39      8.55 o 
   0  10   8       23.79       24.58      3.75 o 
   1  10   8      126.58      128.61      6.99 o 
   2  10   8      208.63      200.28      8.04 o 
   3  10   8      124.17      130.51      8.88 o 
   4  10   8       14.40       27.56      6.09 o 
   5  10   8       24.71       52.62     16.16 o 
  -6  11   8       39.13       39.69      7.14 o 
  -5  11   8       24.83       28.13      6.34 o 
  -4  11   8      130.95      128.56      7.27 o 
  -3  11   8       61.38       79.15      6.44 o 
  -2  11   8        0.02        2.17      3.34 o 
  -1  11   8        0.55       -3.25      4.28 o 
   0  11   8       12.95        2.46      3.43 o 
   1  11   8      147.49      146.53      7.32 o 
   2  11   8       11.58        6.09      6.11 o 
   3  11   8      116.80      106.67      8.53 o 
   4  11   8        5.92        0.65      5.07 o 
   5  11   8       20.80       27.43     10.62 o 
  -6  12   8       10.50       11.71      5.68 o 
  -5  12   8        1.10        5.45      5.33 o 
  -4  12   8       10.12        8.13      4.23 o 
  -3  12   8      129.66      119.90      6.77 o 
  -2  12   8      192.14      178.53      7.37 o 
  -1  12   8       58.19       42.00      4.53 o 
   0  12   8      287.28      273.00      9.55 o 
   1  12   8        1.55        4.90      4.13 o 
   2  12   8      139.94      134.59      9.28 o 
   3  12   8       88.19       75.82      8.17 o 
   4  12   8       75.97       79.06      8.69 o 
   5  12   8        2.24        4.75     10.20 o 
  -6  13   8        0.00       -5.04      4.97 o 
  -5  13   8       15.62       17.63      8.05 o 
  -4  13   8        4.91        2.99      3.90 o 
  -3  13   8       96.23      101.66      6.54 o 
  -2  13   8        2.17       -3.18      3.69 o 
  -1  13   8       16.68        6.28      3.72 o 
   0  13   8       17.86       16.28      4.70 o 
   1  13   8      102.77      107.06      6.95 o 
   2  13   8       20.09       25.32      6.15 o 
   3  13   8        6.57       13.08      5.76 o 
   4  13   8        0.25        8.50      6.00 o 
  -5  14   8        0.54        0.39      5.54 o 
  -4  14   8        4.01        5.45      5.31 o 
  -3  14   8       24.43       21.36      4.92 o 
  -2  14   8       13.98       16.39      4.39 o 
  -1  14   8      171.87      183.37      7.21 o 
   0  14   8       14.65       23.31      5.11 o 
   1  14   8        3.00        6.85      4.44 o 
   2  14   8       13.26       14.09      5.70 o 
   3  14   8        0.07        3.52      5.24 o 
   4  14   8        8.39       10.44      8.22 o 
  -5  15   8       23.60       24.92      6.46 o 
  -4  15   8        8.09       18.58      7.38 o 
  -3  15   8        3.57        4.46      5.76 o 
  -2  15   8        0.07       -0.52      3.94 o 
  -1  15   8       21.94       20.42      4.45 o 
   0  15   8        0.61       -1.65      4.30 o 
   1  15   8        0.09       -5.53      5.08 o 
   2  15   8        1.19        8.64      5.80 o 
   3  15   8        9.48       -1.82      5.28 o 
   4  15   8       11.99        4.14      6.58 o 
  -5  16   8        0.67       -6.63      5.56 o 
  -4  16   8        4.12        4.27      6.03 o 
  -3  16   8        1.48       -1.48      4.17 o 
  -2  16   8       39.91       40.88      5.45 o 
  -1  16   8      118.67      131.91      6.89 o 
   0  16   8       37.60       27.53      5.50 o 
   1  16   8       32.83       38.74      7.08 o 
   2  16   8        7.73       12.03      6.92 o 
   3  16   8       16.99       26.50      8.08 o 
  -4  17   8       19.73       19.07      6.15 o 
  -3  17   8       35.99       43.02     12.99 o 
  -2  17   8       11.25        6.32      4.48 o 
  -1  17   8        6.17        4.77      4.79 o 
   0  17   8        2.40       -3.01      4.35 o 
   1  17   8        2.92        4.57      6.82 o 
   2  17   8        0.74       -2.49      5.51 o 
   3  17   8        7.43       20.07      6.42 o 
  -4  18   8        0.73      -10.28      8.09 o 
  -3  18   8        7.99        8.23      5.96 o 
  -2  18   8       42.05       46.04      6.03 o 
  -1  18   8        0.44       -0.93      4.61 o 
   0  18   8       29.91       38.02      6.08 o 
   1  18   8        0.60        3.19      8.80 o 
   2  18   8        0.01       -0.33      5.48 o 
  -3  19   8        4.27       -2.70      5.75 o 
  -2  19   8        2.40        1.38      4.26 o 
  -1  19   8        9.05        5.32      4.85 o 
   0  19   8        1.21        1.61      6.93 o 
   1  19   8        4.99       14.42      6.34 o 
  -2  20   8        8.24       -1.65      7.04 o 
  -1  20   8       21.26       24.18      6.45 o 
   0  20   8       14.94        3.92      6.75 o 
  -7   0   9        3.55       -7.95      7.98 o 
  -5   0   9      157.22      149.32     10.58 o 
  -3   0   9       44.17       50.78     13.44 o 
  -1   0   9       17.53       14.96      4.91 o 
   1   0   9        1.91       -2.82      3.79 o 
   3   0   9       16.53       19.07      8.38 o 
   5   0   9        6.59       23.41      8.38 o 
  -7   1   9       41.41       41.01      5.69 o 
  -6   1   9       80.66       77.21      6.51 o 
  -5   1   9        0.02        3.67      3.70 o 
  -4   1   9      399.26      412.32     10.23 o 
  -3   1   9      146.99      142.68      6.67 o 
  -2   1   9     1117.85     1133.07     15.11 o 
  -1   1   9       77.79       75.01      5.53 o 
   0   1   9     1283.42     1297.70     15.60 o 
   1   1   9      487.52      466.25      8.70 o 
   2   1   9      537.10      524.69     15.32 o 
   3   1   9      117.69      153.61      9.46 o 
   4   1   9        3.89        9.32      5.02 o 
   5   1   9       12.57        7.04      7.44 o 
  -7   2   9       19.25       21.42      5.08 o 
  -6   2   9        0.64       -5.38      4.28 o 
  -5   2   9      158.13      157.60      7.69 o 
  -4   2   9       15.97       23.10      4.32 o 
  -3   2   9       31.93       27.22      4.22 o 
  -2   2   9      642.86      622.08     11.29 o 
  -1   2   9        0.36        2.37      2.99 o 
   0   2   9     2158.50     2154.79     19.77 o 
   1   2   9      123.15      118.53      6.71 o 
   2   2   9     1441.12     1371.11     23.81 o 
   3   2   9      143.94      139.72     12.55 o 
   4   2   9      313.89      340.32     12.73 o 
   5   2   9        6.60       20.41      8.49 o 
  -7   3   9       13.65        8.48      4.75 o 
  -6   3   9       31.14       33.85      5.34 o 
  -5   3   9       13.26       12.37      4.94 o 
  -4   3   9       24.72       35.43      4.59 o 
  -3   3   9        0.10        1.67      3.75 o 
  -2   3   9      109.36      116.89      9.85 o 
  -1   3   9      140.80      141.01      6.22 o 
   0   3   9      816.14      823.61     12.05 o 
   1   3   9       71.21       67.05      5.69 o 
   2   3   9      378.70      382.21     13.30 o 
   3   3   9      181.01      166.39     15.21 o 
   4   3   9      151.60      170.38     10.06 o 
   5   3   9       79.99       84.05     12.82 o 
  -7   4   9       22.90       17.01      6.28 o 
  -6   4   9        1.64        0.75      4.06 o 
  -5   4   9       78.31       80.99      8.32 o 
  -4   4   9        3.18        0.47      3.81 o 
  -3   4   9        1.00       -1.28      3.46 o 
  -2   4   9       32.16       43.60      5.66 o 
  -1   4   9      312.66      283.32      7.16 o 
   0   4   9       65.62       71.19      6.23 o 
   1   4   9      290.95      262.66      8.98 o 
   2   4   9        3.53       40.36      5.00 o 
   3   4   9       88.78       75.96      7.68 o 
   4   4   9       44.40       55.45      7.10 o 
   5   4   9        6.53       -9.68      6.86 o 
  -7   5   9        4.72       15.56      5.89 o 
  -6   5   9        0.30       -5.68      3.79 o 
  -5   5   9       27.65       36.18      5.32 o 
  -4   5   9        7.73       13.52      4.08 o 
  -3   5   9      266.23      260.89     11.12 o 
  -2   5   9       53.58       72.55      5.29 o 
  -1   5   9        4.07        0.89      2.96 o 
   0   5   9       47.48       59.57      4.23 o 
   1   5   9      128.99      135.55      7.35 o 
   2   5   9       20.90       27.24      4.70 o 
   3   5   9        0.41       -4.03      4.77 o 
   4   5   9       11.35       25.14      9.35 o 
   5   5   9       28.89       18.46      8.05 o 
  -7   6   9        1.18        3.07      5.31 o 
  -6   6   9        0.44       -4.91      4.21 o 
  -5   6   9       98.33       84.49      6.47 o 
  -4   6   9       51.91       65.87      5.76 o 
  -3   6   9       52.62       48.03      6.09 o 
  -2   6   9      440.01      451.11     10.10 o 
  -1   6   9        0.38       -2.53      2.98 o 
   0   6   9      504.32      489.11      8.75 o 
   1   6   9       65.78       60.22      5.87 o 
   2   6   9       35.00       44.86      5.27 o 
   3   6   9       98.89      103.58      8.37 o 
   4   6   9       16.14       13.04      8.92 o 
   5   6   9        0.63       13.51      8.49 o 
  -7   7   9        5.43       16.39      7.66 o 
  -6   7   9        4.02        0.74      4.98 o 
  -5   7   9        3.13        2.81      3.92 o 
  -4   7   9       13.14       20.59      4.14 o 
  -3   7   9       22.15       20.57      4.24 o 
  -2   7   9       81.03       70.11      5.34 o 
  -1   7   9      171.66      180.75      6.34 o 
   0   7   9       23.04       16.29      3.46 o 
   1   7   9      169.17      165.60      7.39 o 
   2   7   9        0.17       13.96      4.53 o 
   3   7   9       16.23        9.56      5.42 o 
   4   7   9        8.06       15.10      8.96 o 
   5   7   9        1.42       19.79      9.03 o 
  -6   8   9       17.59       25.99      6.31 o 
  -5   8   9       30.66       31.42      5.10 o 
  -4   8   9        0.88        5.63      3.67 o 
  -3   8   9       40.31       37.87      4.78 o 
  -2   8   9      117.14      127.21      6.52 o 
  -1   8   9      193.44      176.86      7.07 o 
   0   8   9      461.46      456.42     10.60 o 
   1   8   9       38.00       39.57      5.02 o 
   2   8   9      214.18      201.36      8.21 o 
   3   8   9        7.34        5.60      8.05 o 
   4   8   9       71.08       68.52     12.24 o 
   5   8   9        0.11        1.63      7.91 o 
  -6   9   9       14.89        8.60      5.36 o 
  -5   9   9        0.47       -2.21      3.88 o 
  -4   9   9        1.75        1.76      3.62 o 
  -3   9   9       14.44       14.46      4.01 o 
  -2   9   9        1.05        0.92      3.45 o 
  -1   9   9      502.53      440.02     10.03 o 
   0   9   9       17.06       19.23      4.63 o 
   1   9   9       92.90       78.46      6.09 o 
   2   9   9        7.15       17.55      4.95 o 
   3   9   9       85.89       79.92     11.42 o 
   4   9   9        2.86       27.56     22.92 o 
   5   9   9        3.33        4.51      8.27 o 
  -6  10   9        0.44        0.05      5.12 o 
  -5  10   9        0.55        1.37      5.02 o 
  -4  10   9       75.60       90.21      6.62 o 
  -3  10   9        3.56        3.01      3.68 o 
  -2  10   9      133.95      144.50      6.99 o 
  -1  10   9      187.65      189.18      7.57 o 
   0  10   9      140.78      135.45      7.24 o 
   1  10   9      110.54      105.34      6.77 o 
   2  10   9       91.27       84.25      6.62 o 
   3  10   9       30.40       39.79     10.48 o 
   4  10   9       22.14       34.39      8.43 o 
   5  10   9       10.26       36.05     26.66 o 
  -6  11   9        5.35        7.04      5.70 o 
  -5  11   9       15.43       12.95      5.55 o 
  -4  11   9       49.18       64.94      6.07 o 
  -3  11   9       77.03       71.42      5.93 o 
  -2  11   9      107.80      102.02      6.31 o 
  -1  11   9       18.53       19.44      4.28 o 
   0  11   9      113.02       97.00      6.58 o 
   1  11   9        0.02        1.65      4.32 o 
   2  11   9        1.75        5.12      5.36 o 
   3  11   9        3.17        1.89      5.23 o 
   4  11   9        4.85       15.98      8.04 o 
  -6  12   9       12.33        4.14      5.82 o 
  -5  12   9       11.14        8.28      5.58 o 
  -4  12   9       19.46       27.41      5.05 o 
  -3  12   9        1.67        1.19      3.85 o 
  -2  12   9       58.15       69.37      5.84 o 
  -1  12   9       91.82       97.02      8.05 o 
   0  12   9       53.50       52.27      5.76 o 
   1  12   9       31.79       33.21      5.40 o 
   2  12   9        2.92       -6.83      4.55 o 
   3  12   9       22.25       15.37      6.03 o 
   4  12   9       15.01        9.70      7.57 o 
  -5  13   9       20.07       25.22      6.61 o 
  -4  13   9       12.91       17.93      6.74 o 
  -3  13   9        7.78       11.28      4.35 o 
  -2  13   9        2.97        1.88      3.78 o 
  -1  13   9      199.73      190.88      9.46 o 
   0  13   9        0.05       -1.35      4.15 o 
   1  13   9       12.37       -3.88      4.26 o 
   2  13   9        0.08        6.48      5.53 o 
   3  13   9        1.17        2.16      5.48 o 
   4  13   9        1.20       -0.61     10.35 o 
  -5  14   9        1.23       -3.04      5.60 o 
  -4  14   9      123.24      121.28      9.88 o 
  -3  14   9       11.01       16.17      4.78 o 
  -2  14   9       86.34       85.21      6.50 o 
  -1  14   9       77.02       71.95      7.31 o 
   0  14   9       10.20        9.10      4.83 o 
   1  14   9       69.19       35.65      5.79 o 
   2  14   9        4.62        7.88      5.99 o 
   3  14   9        2.61       -1.63     11.34 o 
  -4  15   9        0.46       -3.79      5.37 o 
  -3  15   9        1.94        1.03      4.29 o 
  -2  15   9       21.69       19.04      6.12 o 
  -1  15   9       23.91       20.94      6.78 o 
   0  15   9       40.61       49.34      6.23 o 
   1  15   9       39.73       43.58      7.56 o 
   2  15   9       67.23       78.86     12.65 o 
   3  15   9       21.68       17.30     17.13 o 
  -4  16   9        0.23        8.89      6.02 o 
  -3  16   9        1.41        1.04      4.46 o 
  -2  16   9       13.03       12.95      4.68 o 
  -1  16   9       56.31       59.85      7.41 o 
   0  16   9       10.83       10.34      5.28 o 
   1  16   9        2.41        1.27      5.84 o 
   2  16   9        0.48       -3.81      5.19 o 
  -3  17   9        3.71       -1.25      5.20 o 
  -2  17   9       20.15       19.49      5.90 o 
  -1  17   9        1.97        8.93      5.28 o 
   0  17   9       71.97       71.49      9.11 o 
   1  17   9        1.01        5.43      7.81 o 
   2  17   9       20.13       12.38     12.68 o 
  -3  18   9        9.25        3.62      6.22 o 
  -2  18   9        2.75        0.03      5.06 o 
  -1  18   9        3.03        2.27      7.70 o 
   0  18   9        0.24       -2.01      5.67 o 
   1  18   9        1.18       -3.61      5.55 o 
  -1  19   9        2.15       -0.52      5.06 o 
   0  19   9        7.61       18.11      7.43 o 
  -6   0  10        5.84        6.09      5.92 o 
  -4   0  10      350.65      360.79     14.28 o 
  -2   0  10      464.76      416.03     13.96 o 
   0   0  10      758.15      749.17     16.90 o 
   2   0  10        2.14       -8.81      6.03 o 
   4   0  10       16.37       16.80      8.42 o 
  -7   1  10        0.88       10.11      5.79 o 
  -6   1  10       42.02       49.91      6.05 o 
  -5   1  10       13.71       13.39      4.49 o 
  -4   1  10       17.79       18.41      4.57 o 
  -3   1  10        1.10        0.52      3.45 o 
  -2   1  10      108.48      119.78      6.51 o 
  -1   1  10      203.19      199.39      7.51 o 
   0   1  10      131.46      129.70      6.15 o 
   1   1  10      153.05      143.81     10.15 o 
   2   1  10      110.54      117.82      9.21 o 
   3   1  10      111.85      121.26      9.72 o 
   4   1  10       27.44       36.09      6.55 o 
   5   1  10       29.16       25.79      9.43 o 
  -7   2  10        0.36       -4.97      4.42 o 
  -6   2  10       49.06       64.00      7.73 o 
  -5   2  10        2.39        1.91      3.93 o 
  -4   2  10      326.17      320.08      9.82 o 
  -3   2  10        2.21        2.97      4.46 o 
  -2   2  10      226.36      273.15      8.56 o 
  -1   2  10       82.46       78.39      5.72 o 
   0   2  10      130.19      141.21      6.30 o 
   1   2  10       42.80       30.58      4.88 o 
   2   2  10       66.12       50.04      7.25 o 
   3   2  10       53.92       43.84      8.61 o 
   4   2  10       75.83       72.10      8.12 o 
   5   2  10        1.64        6.21      7.62 o 
  -7   3  10       60.11       73.25      7.62 o 
  -6   3  10       70.15       73.40      8.04 o 
  -5   3  10       83.42      105.58      9.62 o 
  -4   3  10      204.51      202.43      8.48 o 
  -3   3  10      557.01      530.29     11.56 o 
  -2   3  10      140.38      168.14      7.50 o 
  -1   3  10     1804.19     1714.13     20.08 o 
   0   3  10        6.20        1.22      4.80 o 
   1   3  10      138.07      146.35     10.36 o 
   2   3  10        8.28       20.99      5.65 o 
   3   3  10        0.94        5.74      5.01 o 
   4   3  10       36.68       31.74      6.68 o 
   5   3  10        1.43        9.46      8.13 o 
  -6   4  10      128.01      154.13      9.33 o 
  -5   4  10       49.58       55.69      8.28 o 
  -4   4  10      795.50      801.78     17.69 o 
  -3   4  10      250.34      249.36      8.56 o 
  -2   4  10     1412.72     1372.95     17.65 o 
  -1   4  10     1948.58     1822.87     24.95 o 
   0   4  10      657.36      656.40     14.09 o 
   1   4  10      557.14      497.65     12.18 o 
   2   4  10        0.54        3.65      9.16 o 
   3   4  10       62.52       69.74      7.99 o 
   4   4  10       97.15      112.48     14.59 o 
   5   4  10        8.43       -0.98      8.60 o 
  -6   5  10        0.41        3.56      4.33 o 
  -5   5  10       13.35        7.91      4.30 o 
  -4   5  10       43.31       55.77      5.94 o 
  -3   5  10        9.94       17.97      4.35 o 
  -2   5  10      151.83      170.65      7.42 o 
  -1   5  10       39.29       55.37      5.65 o 
   0   5  10      138.25      160.82      7.40 o 
   1   5  10       72.98       73.89      6.37 o 
   2   5  10      355.92      338.05     13.42 o 
   3   5  10       30.30       36.50      6.83 o 
   4   5  10       58.55       72.67     12.97 o 
   5   5  10       12.19        6.36      8.89 o 
  -6   6  10        0.62        0.17      4.47 o 
  -5   6  10        7.76       -0.54      4.09 o 
  -4   6  10       33.30       29.22      5.00 o 
  -3   6  10      118.07      120.39      7.27 o 
  -2   6  10        0.02       -1.46      3.54 o 
  -1   6  10       96.92       99.58      6.11 o 
   0   6  10        4.97       -1.21      3.85 o 
   1   6  10      176.60      153.44      7.95 o 
   2   6  10       44.82       44.95      7.04 o 
   3   6  10       24.89       18.59      5.99 o 
   4   6  10        9.65       16.65      9.25 o 
   5   6  10        1.10       13.36      8.49 o 
  -6   7  10        0.23       -3.32      6.55 o 
  -5   7  10       48.58       53.09      5.99 o 
  -4   7  10        0.01       -3.20      4.01 o 
  -3   7  10       39.80       26.37      4.73 o 
  -2   7  10      206.18      183.25      7.54 o 
  -1   7  10        9.01        8.13      3.62 o 
   0   7  10      759.99      699.92     13.21 o 
   1   7  10       12.74       25.51      4.68 o 
   2   7  10      109.59       88.11      6.79 o 
   3   7  10       33.29       36.52     10.19 o 
   4   7  10       26.02        6.14      8.92 o 
  -6   8  10       56.70       45.25      7.40 o 
  -5   8  10       13.50        6.80      4.47 o 
  -4   8  10       47.76       57.07      5.95 o 
  -3   8  10       56.28       53.03      5.50 o 
  -2   8  10      164.55      178.71      7.61 o 
  -1   8  10       97.50       99.05      7.29 o 
   0   8  10        0.41       -1.76      3.51 o 
   1   8  10        0.03       -1.96      3.71 o 
   2   8  10        9.06       20.32      5.53 o 
   3   8  10       35.63       34.75     11.12 o 
   4   8  10        2.66       12.97      9.25 o 
  -6   9  10       11.67       10.57      5.78 o 
  -5   9  10        0.75       -1.46      5.66 o 
  -4   9  10       34.04       33.59      5.26 o 
  -3   9  10        1.00        3.67      3.83 o 
  -2   9  10        0.92       -0.59      3.57 o 
  -1   9  10       92.72      105.55      6.31 o 
   0   9  10        5.75       20.86      5.44 o 
   1   9  10        8.96        8.06      4.32 o 
   2   9  10        0.09        4.42      4.06 o 
   3   9  10       23.42       46.18     19.16 o 
   4   9  10       19.79       37.63     24.58 o 
  -6  10  10        3.40       -2.48      5.47 o 
  -5  10  10        0.02       -2.74      4.48 o 
  -4  10  10        0.68        6.16      4.29 o 
  -3  10  10        0.94        0.02      3.75 o 
  -2  10  10       22.84       31.66      4.81 o 
  -1  10  10      170.97      173.04      9.16 o 
   0  10  10        1.55        0.12      4.50 o 
   1  10  10       44.55       41.49      5.65 o 
   2  10  10        3.71       -0.80      4.06 o 
   3  10  10       19.13       29.62     11.05 o 
   4  10  10        0.68       16.89     25.10 o 
  -5  11  10        8.08        6.49      6.34 o 
  -4  11  10        1.32       -2.04      4.14 o 
  -3  11  10        1.82        1.96      4.01 o 
  -2  11  10        0.14        1.51      4.86 o 
  -1  11  10       71.35       82.98      7.30 o 
   0  11  10        0.32       -4.40      4.41 o 
   1  11  10        1.41       -4.07      5.21 o 
   2  11  10       15.98       24.69      6.34 o 
   3  11  10        7.72       12.36      7.43 o 
   4  11  10        6.43       16.86      8.01 o 
  -5  12  10        2.66       -7.20     10.71 o 
  -4  12  10        2.29        5.74      5.42 o 
  -3  12  10       51.85       49.29      5.85 o 
  -2  12  10        0.01       -0.39      3.87 o 
  -1  12  10       23.32       15.33      5.34 o 
   0  12  10       13.71       12.81      5.47 o 
   1  12  10       64.59       52.81      6.17 o 
   2  12  10        3.03        4.78      6.19 o 
   3  12  10        2.00       -5.41     10.56 o 
  -5  13  10       15.08       11.28      6.58 o 
  -4  13  10        0.00        3.60      4.43 o 
  -3  13  10        0.15       -2.54      5.95 o 
  -2  13  10       33.72       40.02      5.61 o 
  -1  13  10       36.95       48.07      6.70 o 
   0  13  10      143.51      151.85      9.26 o 
   1  13  10       30.90       38.97      5.99 o 
   2  13  10       20.96       13.68      6.67 o 
   3  13  10       43.22       28.46      9.63 o 
  -4  14  10        8.19        9.71      5.89 o 
  -3  14  10       13.53        6.92      5.05 o 
  -2  14  10       83.36       91.78      8.46 o 
  -1  14  10        0.61        0.71      5.09 o 
   0  14  10       20.61       15.06      5.66 o 
   1  14  10        0.15       -0.12      5.69 o 
   2  14  10        9.45        5.54      6.05 o 
  -4  15  10        0.72       -0.19      5.62 o 
  -3  15  10        9.14        1.64      5.11 o 
  -2  15  10        0.09        3.92      5.51 o 
  -1  15  10        0.94        6.89      5.65 o 
   0  15  10        5.08       16.30      6.20 o 
   1  15  10        0.01       -2.98      5.91 o 
   2  15  10        3.45       -5.15      5.81 o 
  -3  16  10       19.88       16.80      5.39 o 
  -2  16  10        0.15       -3.47      5.24 o 
  -1  16  10        9.36        1.11      5.21 o 
   0  16  10        0.90        2.34      5.27 o 
   1  16  10        6.47        0.76      7.91 o 
  -2  17  10       29.34       29.45      8.76 o 
  -1  17  10       41.92       48.26      7.14 o 
   0  17  10       31.16       50.39      9.05 o 
  -5   0  11       11.46       17.16      7.12 o 
  -3   0  11        2.81       -1.61      4.85 o 
  -1   0  11      284.36      265.02     11.70 o 
   1   0  11      101.20       77.48     12.57 o 
   3   0  11       21.19       18.28      9.35 o 
  -6   1  11        3.30        7.23      4.78 o 
  -5   1  11       51.44       42.15      5.92 o 
  -4   1  11        0.39       -5.33      3.55 o 
  -3   1  11       20.10       23.35      4.61 o 
  -2   1  11       89.58      100.80      6.38 o 
  -1   1  11       59.58       62.45      5.22 o 
   0   1  11       97.42      112.58     11.13 o 
   1   1  11       90.10       89.34      9.16 o 
   2   1  11       19.10       24.77      6.37 o 
   3   1  11       29.98       34.43      7.13 o 
   4   1  11        6.17       10.68      8.43 o 
  -6   2  11       20.68       18.05      6.12 o 
  -5   2  11        0.97       -3.44      3.97 o 
  -4   2  11       22.83       32.34      5.14 o 
  -3   2  11       80.53       74.59      6.08 o 
  -2   2  11        2.23        2.05      3.36 o 
  -1   2  11       35.09       34.95      4.56 o 
   0   2  11      435.29      396.08     11.46 o 
   1   2  11       51.62       56.23      8.20 o 
   2   2  11       74.87       72.25      8.61 o 
   3   2  11        2.79       -1.39      4.72 o 
   4   2  11       57.75       63.19      8.13 o 
  -6   3  11        1.54        1.62      4.79 o 
  -5   3  11        3.38       -2.18      8.01 o 
  -4   3  11       68.45       63.23      6.18 o 
  -3   3  11        2.69        0.68      3.52 o 
  -2   3  11      106.78      105.39      6.48 o 
  -1   3  11       73.70       59.21      5.29 o 
   0   3  11      302.34      295.32     10.36 o 
   1   3  11       51.03       69.46      8.40 o 
   2   3  11      116.50      115.61      9.85 o 
   3   3  11       11.05       15.21      5.76 o 
   4   3  11       14.00       24.42     10.73 o 
  -6   4  11       14.69        4.14      5.14 o 
  -5   4  11        0.12        2.10      4.69 o 
  -4   4  11       12.08        6.98      5.49 o 
  -3   4  11       11.00       17.58      5.23 o 
  -2   4  11       66.76       58.59      5.49 o 
  -1   4  11        0.32        0.54      6.83 o 
   0   4  11       65.43       91.62      7.07 o 
   1   4  11        0.03        5.71      5.80 o 
   2   4  11       15.89       13.85      7.71 o 
   3   4  11        7.39        8.63      5.59 o 
   4   4  11        8.57       32.90     10.29 o 
  -6   5  11       26.76       23.21      7.52 o 
  -5   5  11      177.71      154.52      8.80 o 
  -4   5  11       24.87       25.41      5.32 o 
  -3   5  11      165.37      157.59      8.00 o 
  -2   5  11        0.31       13.41      4.05 o 
  -1   5  11        0.41        0.27      4.93 o 
   0   5  11        2.94        5.94      5.98 o 
   1   5  11       56.39       70.41      8.68 o 
   2   5  11        4.90       14.72      9.41 o 
   3   5  11       32.88       30.13      6.93 o 
   4   5  11        1.85       10.80      8.34 o 
  -6   6  11      155.98      158.25      9.92 o 
  -5   6  11      106.76      106.47      7.94 o 
  -4   6  11      378.85      395.60     17.80 o 
  -3   6  11      180.92      175.14      8.25 o 
  -2   6  11       99.93       94.29      6.49 o 
  -1   6  11        7.28        2.31      4.45 o 
   0   6  11        1.58        2.74      4.43 o 
   1   6  11       17.27       24.34     11.27 o 
   2   6  11      180.89      194.44     11.57 o 
   3   6  11       20.98       28.33      6.50 o 
   4   6  11       82.54       66.57     13.69 o 
  -5   7  11       29.69       36.48      8.45 o 
  -4   7  11        8.75       14.60      4.71 o 
  -3   7  11      205.38      175.41      9.24 o 
  -2   7  11        2.31       16.54      4.17 o 
  -1   7  11      529.08      462.59     13.23 o 
   0   7  11       28.33       32.64      5.78 o 
   1   7  11      269.60      258.55      9.13 o 
   2   7  11       29.86       39.50      7.43 o 
   3   7  11       61.44       47.64     12.10 o 
   4   7  11        0.47       25.39     10.76 o 
  -5   8  11       14.67       20.36      5.15 o 
  -4   8  11        0.06       -5.14      4.09 o 
  -3   8  11       10.66       11.38      4.28 o 
  -2   8  11        0.40       -2.37      4.62 o 
  -1   8  11       14.19       16.42      5.43 o 
   0   8  11       24.58       16.61      5.29 o 
   1   8  11       45.76       52.60      5.85 o 
   2   8  11        0.56        2.83     11.71 o 
   3   8  11       26.95       55.80     17.79 o 
  -5   9  11       16.50       20.68      5.28 o 
  -4   9  11       26.39       18.57      5.08 o 
  -3   9  11       53.04       58.67      6.04 o 
  -2   9  11        4.97       -4.15      3.63 o 
  -1   9  11       15.95       11.15      5.36 o 
   0   9  11        3.46       10.25      4.94 o 
   1   9  11        5.65       -0.63      4.67 o 
   2   9  11       13.72       17.19      5.85 o 
   3   9  11        0.35       17.20     14.61 o 
  -5  10  11       33.67       38.79      5.97 o 
  -4  10  11        9.43       24.88      5.50 o 
  -3  10  11       23.62       25.74      7.16 o 
  -2  10  11        7.97       12.67      4.34 o 
  -1  10  11        1.19        0.58      4.75 o 
   0  10  11        5.76       12.55      5.19 o 
   1  10  11       30.06       28.36      5.81 o 
   2  10  11       44.12       56.27     13.08 o 
   3  10  11       22.32       34.94      8.87 o 
  -5  11  11        1.89        4.73      5.50 o 
  -4  11  11       47.60       66.59      6.63 o 
  -3  11  11       10.79       11.54      4.85 o 
  -2  11  11        0.32       -4.66      5.21 o 
  -1  11  11        8.65        4.03      4.99 o 
   0  11  11        1.14        0.70      5.71 o 
   1  11  11       13.06       13.16      5.58 o 
   2  11  11        4.53        4.19      9.73 o 
   3  11  11       33.45       35.33     10.12 o 
  -4  12  11       98.78      109.78      8.13 o 
  -3  12  11       14.30       20.33      5.25 o 
  -2  12  11       37.16       28.85      6.58 o 
  -1  12  11        2.39        2.04      5.06 o 
   0  12  11       18.71       17.12      5.76 o 
   1  12  11       19.55       26.05      6.19 o 
   2  12  11       35.77       41.77     11.00 o 
  -4  13  11        1.40        1.61      6.17 o 
  -3  13  11        1.57        3.04      4.75 o 
  -2  13  11        3.02        7.63      5.64 o 
  -1  13  11        0.24        3.94      5.24 o 
   0  13  11        6.86        8.31      5.48 o 
   1  13  11        0.14       -8.27      5.52 o 
   2  13  11       16.54       14.05      6.67 o 
  -3  14  11       41.11       44.78      6.39 o 
  -2  14  11       15.03       20.38      6.34 o 
  -1  14  11       45.00       37.73      9.64 o 
   0  14  11        4.35        4.95      5.36 o 
   1  14  11        4.68        2.96      6.97 o 
  -2  15  11       10.47       21.16      6.11 o 
  -1  15  11        5.27        1.64      7.90 o 
   0  15  11        0.49       -3.13      8.52 o 
  -4   0  12        0.05       -2.58      5.54 o 
  -2   0  12       63.89       61.58      8.04 o 
   0   0  12       18.69       30.70     10.76 o 
   2   0  12       72.88       77.19     13.33 o 
  -5   1  12        8.32        3.50      4.54 o 
  -4   1  12       39.08       29.91      5.65 o 
  -3   1  12       65.23       75.86      6.32 o 
  -2   1  12        3.57       -1.46      3.44 o 
  -1   1  12       38.43       37.19      5.69 o 
   0   1  12        5.96        5.53      6.19 o 
   1   1  12        0.98       -2.03      5.49 o 
   2   1  12       24.05       32.52      7.37 o 
   3   1  12       36.85       44.10      7.97 o 
  -5   2  12        4.32        1.18      4.21 o 
  -4   2  12       10.86       15.51      4.71 o 
  -3   2  12        7.03        4.60      4.11 o 
  -2   2  12       11.10        5.29      5.65 o 
  -1   2  12       58.17       61.67      6.73 o 
   0   2  12       14.98       13.99      6.73 o 
   1   2  12      100.20      100.01     10.09 o 
   2   2  12       22.46       36.99      7.94 o 
   3   2  12       39.03       45.08      7.97 o 
  -5   3  12       13.16       13.02      5.83 o 
  -4   3  12        5.88        2.59      4.32 o 
  -3   3  12        3.99       10.54      4.58 o 
  -2   3  12       19.37       22.28      5.67 o 
  -1   3  12        2.99        7.41      4.64 o 
   0   3  12        0.83        2.78      5.82 o 
   1   3  12        2.13        9.25      6.56 o 
   2   3  12       10.96       21.45      6.84 o 
   3   3  12        6.30        6.83      6.27 o 
  -5   4  12        5.99        1.22      4.59 o 
  -4   4  12       10.10       15.11      4.85 o 
  -3   4  12        1.05       -4.42      4.79 o 
  -2   4  12       74.94       83.74      9.96 o 
  -1   4  12        2.22        2.15      4.16 o 
   0   4  12       75.94       76.32      9.71 o 
   1   4  12       36.66       41.98      8.21 o 
   2   4  12       45.02       37.77     13.04 o 
   3   4  12       73.10       76.05      8.99 o 
  -5   5  12        9.21        2.06      4.85 o 
  -4   5  12        0.47        9.01      4.81 o 
  -3   5  12       53.49       53.29      6.43 o 
  -2   5  12        9.65        8.58      4.15 o 
  -1   5  12        3.26       -1.67      4.63 o 
   0   5  12       97.06       94.51      7.60 o 
   1   5  12       12.89       16.32      7.40 o 
   2   5  12        0.12        5.35      5.86 o 
   3   5  12       10.91       27.22      6.87 o 
  -5   6  12       23.76        8.63      4.73 o 
  -4   6  12       62.45       77.38      7.00 o 
  -3   6  12       42.90       51.02      6.10 o 
  -2   6  12       48.41       50.09      5.61 o 
  -1   6  12       65.48       61.85      9.38 o 
   0   6  12       23.01       23.27      5.32 o 
   1   6  12       51.01       63.56     12.10 o 
   2   6  12       40.52       63.93      8.66 o 
   3   6  12        9.44       28.17     10.98 o 
  -5   7  12        0.01        5.34      5.29 o 
  -4   7  12       53.47       36.68      5.83 o 
  -3   7  12        3.77        6.72      4.38 o 
  -2   7  12        1.62       -6.90      4.78 o 
  -1   7  12       60.60       79.46      8.79 o 
   0   7  12       44.99       54.63      6.74 o 
   1   7  12        0.59        3.46      6.41 o 
   2   7  12        0.07        2.52      5.74 o 
   3   7  12       67.85       76.14     14.34 o 
  -4   8  12        3.69        7.34      4.75 o 
  -3   8  12        3.08       -0.66      4.28 o 
  -2   8  12       36.97       38.60      6.64 o 
  -1   8  12        9.61       11.45      5.47 o 
   0   8  12      107.91      125.81      8.79 o 
   1   8  12       23.20        9.98      6.82 o 
   2   8  12        5.29       24.31      7.06 o 
  -4   9  12        7.82        9.39      6.48 o 
  -3   9  12       29.75       25.51      5.35 o 
  -2   9  12      153.44      156.08      9.97 o 
  -1   9  12       47.23       35.64      6.76 o 
   0   9  12       74.81       92.65     10.79 o 
   1   9  12       13.77        9.28      8.04 o 
   2   9  12        1.45       -2.13      8.49 o 
  -4  10  12        1.70        3.45      4.61 o 
  -3  10  12       48.01       51.67      6.31 o 
  -2  10  12        3.04        4.08      7.30 o 
  -1  10  12      115.34      117.59      9.03 o 
   0  10  12       23.66       27.28      6.13 o 
   1  10  12       31.38       39.01      8.39 o 
   2  10  12       11.28        9.82     10.69 o 
  -3  11  12        0.93       -2.73      6.10 o 
  -2  11  12       36.64       45.92      7.22 o 
  -1  11  12        3.14        2.52      5.39 o 
   0  11  12       86.05       90.69      8.49 o 
   1  11  12        2.34       12.67      7.70 o 
  -3  12  12        0.26        5.03      5.58 o 
  -2  12  12       25.38       15.09      6.27 o 
  -1  12  12        6.96        5.91      7.46 o 
   0  12  12       25.55       23.27      6.44 o 
   1  12  12        6.90        6.95      6.87 o 
  -2  13  12        0.15       -3.87      9.43 o 
  -1  13  12      109.24      120.52      9.56 o 
   0  13  12       15.50       32.01      6.79 o 
  -3   0  13      158.34      186.38     12.60 o 
  -1   0  13      223.04      245.94     19.65 o 
   1   0  13       49.29       68.05     13.91 o 
  -4   1  13        0.68        1.36      4.40 o 
  -3   1  13        5.17        4.23      4.27 o 
  -2   1  13        1.41        6.35      3.93 o 
  -1   1  13        0.77        3.58      6.61 o 
   0   1  13        8.45       10.96      7.01 o 
   1   1  13       79.72       83.00     12.62 o 
   2   1  13        8.44       14.18      6.64 o 
  -4   2  13       21.94       31.73      5.59 o 
  -3   2  13        0.24        3.54      5.71 o 
  -2   2  13       58.89       72.46      7.55 o 
  -1   2  13        0.62        0.48      7.82 o 
   0   2  13        8.50        7.31      7.06 o 
   1   2  13        0.91        5.86      6.77 o 
   2   2  13        1.29        1.75      6.58 o 
  -4   3  13        2.70        1.73      5.19 o 
  -3   3  13        3.17        1.62      4.27 o 
  -2   3  13       23.20       21.71      5.55 o 
  -1   3  13       35.08       29.66      9.28 o 
   0   3  13        3.62        1.13      6.46 o 
   1   3  13       50.09       57.26      9.20 o 
   2   3  13        9.17       21.12      7.30 o 
  -4   4  13        0.03        7.02      5.08 o 
  -3   4  13       90.10       98.84      8.92 o 
  -2   4  13       21.85       19.11      5.85 o 
  -1   4  13       45.88       55.56      6.72 o 
   0   4  13       21.50       25.10      7.68 o 
   1   4  13        2.35       10.07      7.07 o 
   2   4  13       37.11       56.80      9.16 o 
  -4   5  13        0.97        6.70      4.81 o 
  -3   5  13        0.13        1.56      4.36 o 
  -2   5  13       52.22       60.59      7.51 o 
  -1   5  13        3.91        1.36      5.15 o 
   0   5  13       53.21       61.71     17.79 o 
   1   5  13       44.79       54.87     18.46 o 
   2   5  13       23.66       29.88      8.12 o 
  -4   6  13       42.09       50.12      7.59 o 
  -3   6  13       28.84       28.69      5.52 o 
  -2   6  13       31.25       39.73      6.64 o 
  -1   6  13       64.81       78.37     10.14 o 
   0   6  13        4.79        4.56      6.99 o 
   1   6  13       67.64       85.45     10.27 o 
   2   6  13        0.02        2.57      6.74 o 
  -3   7  13        7.24       12.07      6.54 o 
  -2   7  13        4.73       -4.42      6.14 o 
  -1   7  13        1.89       -0.75      4.99 o 
   0   7  13       22.87       32.39      8.64 o 
   1   7  13        4.36        8.55      6.90 o 
  -3   8  13       60.74       67.05      8.35 o 
  -2   8  13       70.84       74.03      8.22 o 
  -1   8  13       46.16       67.41      7.90 o 
   0   8  13       97.45      132.11     30.02 o 
   1   8  13       31.18       42.04      8.79 o 
  -3   9  13        8.62       15.12      6.40 o 
  -2   9  13       20.18       11.82      6.17 o 
  -1   9  13       65.44       84.98      8.55 o 
   0   9  13        5.24        4.33      6.88 o 
  -2  10  13        0.01        7.50      9.55 o 
  -1  10  13        9.16        3.88      5.89 o 
   0  10  13        1.53       -6.90      5.08 o 
  -2   0  14       53.38       56.74     14.27 o 
   0   0  14       49.37       69.49     14.09 o 
  -3   1  14        1.82       15.53      8.31 o 
  -2   1  14        2.26        9.81      7.90 o 
  -1   1  14       38.17       52.89      9.71 o 
   0   1  14      110.64      122.32     12.16 o 
  -3   2  14       12.57       11.77      6.22 o 
  -2   2  14       19.22       27.49      8.68 o 
  -1   2  14        2.64        8.57      7.42 o 
   0   2  14       40.24       55.42      9.69 o 
  -3   3  14        4.20       10.22      7.32 o 
  -2   3  14       18.14       19.62      5.79 o 
  -1   3  14      119.19      154.77     13.06 o 
   0   3  14       22.70       32.03      8.93 o 
  -2   4  14        9.03       15.43      5.73 o 
  -1   4  14       23.70       22.36      8.58 o 
   0   4  14        4.99       18.69     14.01 o 
  -2   5  14        3.64        4.14      7.01 o 
  -1   5  14       17.46       31.07      9.24 o 
   0   5  14       35.78       40.94     11.14 o 
  -1   6  14        2.74        4.21      7.46 o 
                                                 
